# Supplementary material for: Comparative transcriptome profiling of vanilla (Vanilla planifolia) capsule development provides insights of vanillin biosynthesis
Source: BMC Plant Biol. 2025 Mar 18;25:343. doi: 10.1186/s12870-025-06360-w (PMC11916913; doi:10.1186/s12870-025-06360-w)
Supplement: Supplementary file 2 — Supplementary Material 2 [file 12870_2025_6360_MOESM2_ESM.xlsx]

## Sheet: Supplementary Table S1
Supplementary Table S1. Tissue type contrast DEGs fold change with stringent threshold.
Contrast	Gene	baseMean	log2FoldChange	lfcSE	pvalue	padj	Function
GreenM6	VANPL_A_00001g009880	6.04653	-17.6834	2.22301	7.47189e-16	4.02685e-12	bidirectional sugar transporter SWEET14-like
GreenM6	VANPL_A_00001g011250	315.287	-3.18559	0.535502	3.34606e-13	4.9181e-10	mannose-specific lectin-like
GreenM6	VANPL_A_00001g018160	52.1644	-2.31319	0.826568	4.0877e-06	0.000533	putative germin-like protein 2-1
GreenM6	VANPL_A_00001g018690	1038.8	-2.15072	0.417419	2.24259e-09	1.06642e-06	ABC transporter G family member 1-like
GreenM6	VANPL_A_00002g001680	65.8648	2.32667	0.767735	2.42567e-06	0.000358	mediator of RNA polymerase II transcription subunit
GreenM6	VANPL_A_00002g010340	18.8907	3.20386	1.38461	3.68187e-06	0.000492	cytochrome P450 78A5-like
GreenM6	VANPL_A_00002g012410	57.5803	-2.01855	0.5514	1.28382e-06	0.000226	cationic amino acid transporter 7, chloroplastic-like
GreenM6	VANPL_A_00003g002040	53.7318	-6.15874	1.35682	1.59767e-08	5.74026e-06	AChain A, Histone H3.2
GreenM6	VANPL_A_00003g011670	195.999	2.11431	0.31528	2.5929e-13	4.19221e-10	F-box/kelch-repeat protein At1g23390
GreenM6	VANPL_A_00004g008900	264.563	2.01463	0.347778	1.27449e-10	9.81236e-08	sulfate transporter 1.3-like
GreenM6	VANPL_A_00005g000960	25.2721	-4.78065	1.95991	1.62241e-06	0.000263	cyclin-A3-1-like isoform X1
GreenM6	VANPL_A_00006g004970	13.663	3.3008	0.931722	1.07818e-07	2.76568e-05	hypothetical protein HPP92_013351
GreenM6	VANPL_A_00008g001150	104.225	2.98441	0.864359	1.89875e-07	4.44912e-05	18.5 kDa class I heat shock protein-like
GreenM6	VANPL_A_00008g001160	113.531	3.01315	0.833331	9.97421e-08	2.60102e-05	18.5 kDa class I heat shock protein-like
GreenM6	VANPL_A_00008g003200	24.8852	-2.40059	1.59326	2.89492e-05	0.002345	cytochrome P450 77A1
GreenM6	VANPL_A_00008g006590	19.3545	-3.22147	2.16039	1.43154e-05	0.001323	origin of replication complex subunit 6
GreenM6	VANPL_A_00009g003460	24.9211	-4.5415	1.75579	1.42716e-06	0.00024	mini-chromosome maintenance complex-binding protein
GreenM6	VANPL_A_00009g007410	1738.5	2.28395	0.282339	3.61714e-18	2.92409e-14	purple acid phosphatase 2-like
GreenM6	VANPL_A_00010g003280	167.871	-2.82425	0.517637	1.66189e-11	1.8031e-08	Mini zinc finger protein 1
GreenM6	VANPL_A_00010g011240	29.6544	-3.74717	2.02388	6.35238e-06	0.000744	WD repeat and HMG-box DNA-binding protein 1
GreenM6	VANPL_A_00012g000770	34.7967	-2.59823	1.1886	8.02102e-06	0.00089	protein HOTHEAD
GreenM6	VANPL_A_00012g005130	265.857	2.02154	0.33707	3.68883e-11	3.5083e-08	thaumatin-like protein 1
GreenM6	VANPL_A_00012g008460	18.2053	-3.62144	2.10029	8.14499e-06	0.00089	MCM-domain-containing protein
GreenM6	VANPL_A_00014g004350	241.603	-2.18506	0.540414	2.26554e-07	5.15905e-05	putative O-methyltransferase domain, plant methyltransferase dimerization
GreenM6	VANPL_00181g000270	80.9342	-3.89895	0.87281	3.22556e-09	1.49003e-06	protein HOTHEAD
GreenM6	VANPL_00802g000430	9.79076	2.61601	2.36731	3.27995e-05	0.002587	RNA polymerase beta' subunit
GreenM6	VANPL_18865g000070	51.7139	2.3015	0.624008	4.68597e-07	9.35339e-05	RNA polymerase beta' subunit
GreenM7	VANPL_A_00001g003440	25.4726	3.36616	0.635107	2.73802e-10	8.35251e-08	Pollen-specific protein C13
GreenM7	VANPL_A_00001g003450	17.4994	3.64814	0.634356	6.6828e-11	2.41406e-08	Pollen-specific protein C13
GreenM7	VANPL_A_00001g009880	6.04653	-34.7379	2.26213	1.18224e-53	1.91144e-49	bidirectional sugar transporter SWEET14-like
GreenM7	VANPL_A_00001g012290	65.8326	-2.50386	0.65663	6.47098e-08	8.79184e-06	CBF-like transcription factor
GreenM7	VANPL_A_00001g029360	41.6411	-2.97809	1.91874	1.87058e-05	0.000908	alpha-humulene synthase
GreenM7	VANPL_A_00001g030510	14.034	3.76931	2.53594	5.16359e-06	0.000333	Heat shock factor protein HSF30
GreenM7	VANPL_A_00001g033440	1003.86	-2.59513	0.749807	2.65849e-07	2.94401e-05	hypothetical protein OIU77_030592
GreenM7	VANPL_A_00001g034250	178.624	-2.19666	0.49498	6.26178e-09	1.19106e-06	probable receptor-like serine/threonine-protein kinase At5g57670
GreenM7	VANPL_A_00002g009120	44.4342	-2.07126	0.709169	3.14145e-06	0.000225	probable receptor-like protein kinase At1g30570
GreenM7	VANPL_A_00002g011100	57.5777	2.12856	1.08633	2.73002e-05	0.001223	peroxidase 59
GreenM7	VANPL_A_00002g012720	34.9698	4.40019	1.09425	1.15164e-07	1.44059e-05	BAG family molecular chaperone regulator 5, mitochondrial
GreenM7	VANPL_A_00003g001430	336.848	-3.64773	0.908416	9.45219e-08	1.22258e-05	uncharacterized protein LOC120273014
GreenM7	VANPL_A_00003g002890	7723.51	-2.0859	0.288591	4.37215e-16	7.06889e-13	pyruvate, phosphate dikinase 2-like isoform X2
GreenM7	VANPL_A_00003g004770	203.669	-2.08451	0.446986	3.32529e-09	7.07412e-07	photosystem II protein D1
GreenM7	VANPL_A_00003g011610	794.016	-3.54311	0.605769	2.93316e-11	1.24798e-08	carbonic anhydrase 2-like
GreenM7	VANPL_A_00004g004530	21.8683	3.08686	1.01333	1.17421e-06	0.000106	17.1 kDa class II heat shock protein-like
GreenM7	VANPL_A_00004g005220	102.518	-2.27738	0.621089	1.58159e-07	1.89415e-05	cytochrome P450 71A6-like
GreenM7	VANPL_A_00004g006050	43.6634	3.9409	0.670541	6.719e-11	2.41406e-08	nicotianamine synthase
GreenM7	VANPL_A_00005g018930	199.333	-4.01872	0.460201	2.00696e-19	6.48971e-16	phosphate transporter 4;1
GreenM7	VANPL_A_00006g008360	168.705	5.22814	0.750028	5.68475e-14	4.83742e-11	pathogenesis-related protein 1-like
GreenM7	VANPL_A_00008g000150	146.8	4.03335	0.793487	3.07506e-09	6.7186e-07	HSP20 domain-containing protein
GreenM7	VANPL_A_00008g001150	104.225	3.52154	0.803223	2.20175e-08	3.42288e-06	18.5 kDa class I heat shock protein-like
GreenM7	VANPL_A_00008g001160	113.531	3.40789	0.806224	3.29407e-08	4.84168e-06	18.5 kDa class I heat shock protein-like
GreenM7	VANPL_A_00008g001170	440.733	2.28109	0.714989	9.20747e-07	8.96786e-05	17.5 kDa class I heat shock protein
GreenM7	VANPL_A_00008g003880	2658.07	-2.03064	0.703145	3.76549e-06	0.000257	Chlorophyll A-B binding protein
GreenM7	VANPL_A_00008g004460	25.205	2.7588	1.04843	3.58767e-06	0.000246	Chemocyanin precursor, putative, expressed
GreenM7	VANPL_A_00008g005180	17.4162	3.85815	2.0719	4.64406e-06	0.000308	protein PELPK1-like
GreenM7	VANPL_A_00009g004250	39.9546	2.25304	0.79323	2.86332e-06	0.000209	Flavonoid 3'-monooxygenase
GreenM7	VANPL_A_00009g010920	124.819	-2.54934	0.56066	1.92779e-09	4.58362e-07	Calcium-binding protein CML42
GreenM7	VANPL_A_00010g002780	55.3967	-2.00581	0.629305	1.69595e-06	0.00014	putative calcium-binding protein CML19
GreenM7	VANPL_A_00010g006520	180.945	2.62824	0.591758	3.37522e-09	7.08709e-07	17.1 kDa class II heat shock protein-like
GreenM7	VANPL_A_00010g009180	329.707	-2.66759	0.944861	2.19451e-06	0.00017	chlorophyll a-b binding protein of LHCII type 1-like
GreenM7	VANPL_A_00011g008790	228.876	-2.30733	0.839368	3.46533e-06	0.000241	Glycine cleavage system H protein 2, mitochondrial
GreenM7	VANPL_A_00011g010690	45.7138	2.50915	0.600958	1.23771e-08	2.15175e-06	metal tolerance protein 10-like
GreenM7	VANPL_A_00011g010860	150.294	-2.41573	2.22721	3.48144e-05	0.001466	non-specific lipid-transfer protein-like
GreenM7	VANPL_A_00011g011750	37.2617	-2.71796	1.11643	5.8932e-06	0.000365	hypothetical protein HPP92_021988
GreenM7	VANPL_A_00012g000380	16.394	-2.48431	1.86805	4.11159e-05	0.001658	protein ECERIFERUM 1-like
GreenM7	VANPL_A_00012g000390	215.389	-2.10207	0.672983	1.61182e-06	0.000135	protein ECERIFERUM 1-like
GreenM7	VANPL_A_00012g001540	89.6662	3.86293	0.551317	7.75865e-14	6.1368e-11	small heat shock protein, chloroplastic
GreenM7	VANPL_A_00012g003190	616.97	2.12534	0.850672	8.53335e-06	0.000484	chalcone synthase
GreenM7	VANPL_A_00012g003960	4.81111	2.26439	2.23425	4.0526e-05	0.001646	GDSL esterase/lipase At1g28580-like
GreenM7	VANPL_A_00013g005500	144.632	-2.05072	0.617698	9.83036e-07	9.29458e-05	sugar phosphate exchanger, putative
GreenM7	VANPL_A_00014g001920	1075.54	2.03794	0.336113	1.78034e-12	8.99514e-10	pathogenesis-related protein 1-like
GreenM7	VANPL_A_00014g003450	176.747	-2.46675	0.48492	1.06121e-10	3.5745e-08	rubredoxin-type Fe(Cys)4 protein family protein
GreenM7	VANPL_A_00014g003980	405.868	2.74617	0.427075	3.22926e-14	2.9006e-11	caffeic acid 3-O-methyltransferase-like
GreenM7	VANPL_A_00014g003990	1376.42	2.01396	0.26287	2.97127e-17	6.86277e-14	caffeic acid
GreenM7	VANPL_A_00014g004010	106.615	3.08615	0.446722	6.29398e-15	7.26865e-12	caffeic acid 3-O-methyltransferase-like
GreenM8	VANPL_A_00003g009670	83.3181	2.22431	1.26581	1.92835e-06	0.008522	Serine carboxypeptidase-like 18
GreenM8	VANPL_A_00003g009690	144.629	2.13477	0.427822	3.5058e-08	0.00032	serine carboxypeptidase-like 18
GreenM8	VANPL_A_00008g008640	156.205	2.09408	0.463234	1.22612e-07	0.000745	glutamate receptor 2.8-like
WhiteM6	VANPL_A_00001g011440	24.0075	-2.50167	1.07813	5.07105e-06	0.000832	linalool/nerolidol synthase
WhiteM6	VANPL_A_00001g019510	19.1246	3.06852	2.22512	2.66123e-05	0.002749	0
WhiteM6	VANPL_A_00001g026160	7.64971	-2.44785	2.82205	5.27685e-05	0.004797	F-box/WD repeat-containing 10
WhiteM6	VANPL_A_00002g001680	39.5266	2.47938	0.899101	1.87524e-06	0.000426	mediator of RNA polymerase II transcription subunit
WhiteM6	VANPL_A_00003g000370	12.5394	-5.73941	1.7856	8.61924e-07	0.000225	Heat shock 70 kDa protein
WhiteM6	VANPL_A_00005g001400	39.1427	-2.03236	1.2069	1.99366e-05	0.0022	minichromosome maintenance 5 protein
WhiteM6	VANPL_A_00009g003460	22.8575	-2.09023	1.41754	2.9926e-05	0.003	mini-chromosome maintenance complex-binding protein
WhiteM6	VANPL_A_00010g005970	13.9621	-2.85472	2.43073	3.72882e-05	0.003685	FRIGIDA-like protein 4b
WhiteM6	VANPL_A_00010g011240	25.373	-5.38787	1.79644	1.37841e-06	0.000327	WD repeat and HMG-box DNA-binding protein 1
WhiteM6	VANPL_A_00011g002500	72.6643	-3.55148	0.693783	7.18963e-09	3.94413e-06	glutamate dehydrogenase 1, mitochondrial
WhiteM6	VANPL_A_00012g004450	38.8269	2.84385	1.6066	1.51765e-05	0.001829	0
WhiteM6	VANPL_A_00013g005840	17.1903	-2.39104	1.00096	4.29953e-06	0.000752	Ran binding protein zinc finger-like protein
WhiteM6	VANPL_00094g000620	13.4264	-4.89326	1.98916	3.27027e-06	0.000612	DNA replication licensing factor MCM7
WhiteM6	VANPL_00721g000090	72.1323	2.34687	0.726644	4.78603e-07	0.000136	putative phloem protein
WhiteM7	VANPL_A_00001g003330	51.2688	2.64256	0.604627	3.9313e-07	4.87631e-05	basic 7S globulin-like
WhiteM7	VANPL_A_00001g005080	4049.91	2.23011	0.406934	3.20816e-09	7.2402e-07	Pleiotropic drug resistance protein 1
WhiteM7	VANPL_A_00001g009900	13.3118	19.1303	2.69009	5.72666e-13	2.38596e-10	Pollen Ole e 1 allergen and extensin family protein
WhiteM7	VANPL_A_00001g018800	394.052	-2.11348	0.19242	7.58394e-29	3.08079e-25	chlorophyll a-b binding protein CP24 10A, chloroplastic
WhiteM7	VANPL_A_00001g019230	134.149	-2.08005	0.470116	2.84696e-07	3.64254e-05	auxin-responsive protein SAUR76
WhiteM7	VANPL_A_00001g032880	43.691	2.35794	1.40826	5.35382e-05	0.003105	L-ascorbate oxidase
WhiteM7	VANPL_A_00001g033440	53.2372	-4.78164	1.00152	3.56901e-10	9.66548e-08	hypothetical protein OIU77_030592
WhiteM7	VANPL_A_00002g002200	188.343	-2.82223	0.447279	2.60729e-11	8.82622e-09	2Fe-2S iron-sulfur cluster binding domain-containing protein
WhiteM7	VANPL_A_00002g003250	17.2405	2.0296	1.09381	7.46401e-05	0.003963	E3 ubiquitin-protein ligase RHA1B
WhiteM7	VANPL_A_00002g004980	121.23	2.57376	0.393799	7.73841e-12	2.79425e-09	protein ALP1-like
WhiteM7	VANPL_A_00002g009470	96.1669	2.42163	0.728331	5.60493e-06	0.000509	cysteine-rich and transmembrane domain-containing protein WIH2-like
WhiteM7	VANPL_A_00002g011100	219.2	2.12697	1.02314	5.0499e-05	0.002984	peroxidase 59
WhiteM7	VANPL_A_00002g012690	78.6377	2.56173	0.668842	1.80105e-06	0.000188	mitogen-activated protein kinase kinase
WhiteM7	VANPL_A_00003g001090	29.9007	19.1832	3.18917	7.64491e-10	1.94097e-07	glucan endo-1,3-beta-glucosidase-like
WhiteM7	VANPL_A_00003g007020	101.324	2.35892	1.33385	5.08674e-05	0.002995	Phenylalanine ammonia-lyase
WhiteM7	VANPL_A_00003g011520	2118.63	-2.94407	0.486902	1.09639e-10	3.18129e-08	chlorophyll a-b binding protein of LHCII type 1
WhiteM7	VANPL_A_00003g011870	473.97	-2.25541	0.299968	7.74063e-15	4.33716e-12	photosystem I light harvesting chlorophyll a/b binding-like protein
WhiteM7	VANPL_A_00003g012370	222.987	-3.11736	0.308394	3.72339e-25	1.00836e-21	photosystem I reaction center subunit XI
WhiteM7	VANPL_A_00004g002110	161.821	-2.43918	0.363426	2.51798e-12	9.74157e-10	Photosystem I reaction center subunit IV
WhiteM7	VANPL_A_00004g002810	606.335	-2.29623	0.290774	4.39468e-16	3.57046e-13	type I glyceraldehyde-3-phosphate dehydrogenase
WhiteM7	VANPL_A_00004g004310	698.064	2.18826	0.650151	5.58011e-06	0.000509	probable WRKY transcription factor 53
WhiteM7	VANPL_A_00004g006210	891.568	-2.96417	0.394374	4.98262e-15	3.2385e-12	putative chlorophyll a-b binding protein 6
WhiteM7	VANPL_A_00004g008500	10.8733	6.34162	2.29997	1.87853e-07	2.56507e-05	hypothetical protein HPP92_009041
WhiteM7	VANPL_A_00005g004730	121.573	-2.24369	0.419901	6.52277e-09	1.35883e-06	photosystem II core complex proteins psbY, chloroplastic-like
WhiteM7	VANPL_A_00005g005830	63.7331	3.05214	0.699489	2.66241e-07	3.46092e-05	U-box domain-containing protein 21-like
WhiteM7	VANPL_A_00005g012360	71.9381	-2.07448	0.711189	1.36566e-05	0.001	0
WhiteM7	VANPL_A_00005g013930	54.4766	-2.97813	0.538754	1.94864e-09	4.6564e-07	potassium channel AKT1-like
WhiteM7	VANPL_A_00005g018700	264.029	-2.37829	0.440751	5.54944e-09	1.18649e-06	Retrovirus-related Pol polyprotein from transposon TNT 1-94
WhiteM7	VANPL_A_00006g004610	97.8583	-2.88613	0.501105	6.27975e-10	1.6458e-07	xyloglucan endotransglycosylase/hydrolase 3
WhiteM7	VANPL_A_00006g013270	58.6692	2.79723	0.713421	1.21512e-06	0.000134	protein PSK SIMULATOR 2-like
WhiteM7	VANPL_A_00007g004160	8.62214	-17.674	3.19723	7.84167e-09	1.57308e-06	VAN3-binding protein-like isoform X1
WhiteM7	VANPL_A_00007g004900	490.412	-2.12199	0.226818	1.2351e-21	1.82447e-18	plastocyanin
WhiteM7	VANPL_A_00007g005450	50.1683	-3.81083	0.721783	9.20596e-10	2.26648e-07	flavonoid 3'-monooxygenase CYP75B137-like
WhiteM7	VANPL_A_00007g006250	12.2752	-3.3189	2.10014	1.05713e-05	0.000826	carotene epsilon-monooxygenase
WhiteM7	VANPL_A_00008g003080	121.824	2.09196	0.335119	3.50996e-11	1.16394e-08	G-type lectin S-receptor-like serine/threonine-protein kinase B120
WhiteM7	VANPL_A_00008g003640	29.6746	-15.4676	4.12322	2.41175e-07	3.21218e-05	7-deoxyloganetin glucosyltransferase-like
WhiteM7	VANPL_A_00008g003880	303.383	-2.3254	0.299686	1.30767e-15	9.23842e-13	Chlorophyll A-B binding protein
WhiteM7	VANPL_A_00008g005750	29.1757	2.51831	1.40982	3.8182e-05	0.002386	Calcium-binding protein CML24
WhiteM7	VANPL_A_00009g000600	383.092	-2.52717	0.335553	7.44581e-15	4.32096e-12	Photosystem I reaction center subunit III
WhiteM7	VANPL_A_00009g003820	2733.67	-2.31885	0.300471	1.80276e-15	1.22054e-12	ribulose bisphosphate carboxylase/oxygenase activase, chloroplastic
WhiteM7	VANPL_A_00009g007290	235.553	-2.50031	0.291888	1.7944e-18	2.24286e-15	photosystem I reaction center subunit II
WhiteM7	VANPL_A_00009g009160	161.397	-3.20208	0.324837	3.86241e-24	8.96576e-21	photosystem II 5 kDa protein, chloroplastic-like
WhiteM7	VANPL_A_00009g012470	687.269	-2.15885	0.262447	2.6826e-17	2.90597e-14	chlorophyll a-b binding protein CP29.2, chloroplastic
WhiteM7	VANPL_A_00010g000830	144.296	-2.40073	0.384619	4.97239e-11	1.58424e-08	photosystem I reaction center subunit N, chloroplastic
WhiteM7	VANPL_A_00010g001290	124.133	-2.82898	0.407112	3.79102e-13	1.66487e-10	fructose-1,6-bisphosphatase, chloroplastic-like
WhiteM7	VANPL_A_00010g002020	110.688	-3.43056	0.475408	1.63893e-14	8.877e-12	KChain K, Photosystem I reaction center subunit psaK, chloroplastic
WhiteM7	VANPL_A_00010g008120	38.4571	-2.96232	0.861386	2.7194e-06	0.000268	protein O-linked-mannose beta-1,4-N-acetylglucosaminyltransferase 2-like
WhiteM7	VANPL_A_00010g008160	354.001	-2.90959	0.368211	2.74088e-16	2.34403e-13	ribulose-1,5-bisphosphate carboxylase small subunit
WhiteM7	VANPL_A_00010g008980	38.737	-2.25907	0.88443	2.27841e-05	0.001524	Squamosa promoter-binding-like protein 18
WhiteM7	VANPL_A_00011g001070	39.0991	-2.01871	0.572785	3.84663e-06	0.000366	pentatricopeptide repeat-containing protein At1g31920
WhiteM7	VANPL_A_00011g008660	18.813	2.06181	1.35197	9.65692e-05	0.004928	PADRE domain - like 10
WhiteM7	VANPL_A_00011g008720	309.959	-2.85509	0.289006	6.12e-24	1.24305e-20	glyceraldehyde-3-phosphate dehydrogenase
WhiteM7	VANPL_A_00011g008860	184.002	-2.73631	0.325759	5.95826e-18	6.91541e-15	Light-regulated protein 1, chloroplastic isoform B
WhiteM7	VANPL_A_00011g008870	40.7657	-2.75987	0.542558	2.25281e-08	4.06732e-06	hypothetical protein ES319_A04G121800v1
WhiteM7	VANPL_A_00012g000710	75.7792	-2.42011	0.511387	1.1272e-07	1.66508e-05	CAAX amino terminal protease
WhiteM7	VANPL_A_00012g003190	191.632	2.13846	1.16476	6.68586e-05	0.003683	chalcone synthase
WhiteM7	VANPL_A_00012g003210	17.4873	-2.6986	1.3494	2.45503e-05	0.001628	ATP synthase delta chain, chloroplastic-like
WhiteM7	VANPL_A_00012g004450	38.8269	2.82271	0.887983	5.03624e-06	0.000468	0
WhiteM7	VANPL_A_00012g005560	75.0566	-2.1933	0.548608	1.21367e-06	0.000134	RNA polymerase sigma factor sigA
WhiteM7	VANPL_A_00012g007690	25.9935	-2.29747	1.02263	3.3933e-05	0.002137	carotenoid cleavage dioxygenase 8 homolog B, chloroplastic-like
WhiteM7	VANPL_A_00012g012490	93.9477	2.50569	0.403012	5.8221e-11	1.81929e-08	uncharacterized protein LOC110039178 isoform X1
WhiteM7	VANPL_A_00013g003680	13.6199	2.82258	0.921346	6.02618e-06	0.000535	hypothetical protein HPP92_023813
WhiteM7	VANPL_A_00013g009040	659.367	-4.98148	0.329435	1.01293e-55	1.64591e-51	chlorophyll a-b binding protein of LHCII type 1
WhiteM7	VANPL_A_00014g002690	57.2518	-3.42069	0.720006	3.25553e-08	5.62757e-06	bidirectional sugar transporter SWEET14-like
WhiteM7	VANPL_A_00014g005030	18.8613	-3.10897	0.760567	5.43692e-07	6.57157e-05	large ribosomal RNA subunit accumulation protein YCED homolog 2, chloroplastic-like isoform X2
WhiteM7	VANPL_00094g000190	37.653	3.88207	0.869469	2.91756e-08	5.10573e-06	U-box domain-containing protein 21-like
WhiteM8	VANPL_A_00003g006120	90.737	-2.47279	0.823388	1.98468e-07	0.00018	E3 ubiquitin-protein ligase RHA1B
WhiteM8	VANPL_A_00012g001740	477.529	-2.31943	0.626068	4.07181e-08	7.34573e-05	hypothetical protein GW17_00008710
WhiteM8	VANPL_A_00013g005500	63.2537	-3.64635	1.14741	2.32015e-08	6.73958e-05	sugar phosphate exchanger, putative
WhiteM8	VANPL_A_00014g005420	211.587	-2.1225	0.49398	5.96905e-09	2.16736e-05	P-loop containing nucleoside triphosphate hydrolase

## Sheet: Supplementary Table S2
Supplementary Table S2. Genotype contrast DEGs fold change with stringent threshold.
Contrast	Gene	baseMean	log2FoldChange	lfcSE	pvalue	padj	Function
AC23_M6_Tissue	VANPL_A_00001g002020	52.0861	-2.02003	0.547535	1.63619e-05	0.000134331	protein argonaute 4
AC23_M6_Tissue	VANPL_A_00001g003160	24.6184	-2.0304	0.814223	0.000422178	0.00244912	leucine-rich repeat receptor protein kinase MSP1
AC23_M6_Tissue	VANPL_A_00001g005320	6.09445	4.90264	1.76497	3.98714e-05	0.000300578	flavonoid 3',5'-hydroxylase 2-like
AC23_M6_Tissue	VANPL_A_00001g006060	20.0953	2.14624	0.874324	0.000440659	0.00254775	reverse transcriptase domain-containing protein
AC23_M6_Tissue	VANPL_A_00001g007570	23.378	2.54718	0.740114	2.9704e-05	0.000230584	protein MKS1-like
AC23_M6_Tissue	VANPL_A_00001g008090	12.7946	2.59452	0.957314	0.000198874	0.00127228	gibberellin 2-beta-dioxygenase 8-like
AC23_M6_Tissue	VANPL_A_00001g008350	6.23126	-2.76022	1.93116	0.00202608	0.0097086	hypothetical protein HPP92_001113
AC23_M6_Tissue	VANPL_A_00001g008380	19.8805	-3.61593	1.11377	3.05644e-05	0.00023673	cytochrome P450 94C1-like
AC23_M6_Tissue	VANPL_A_00001g010050	31.3775	2.12806	0.892403	0.000520254	0.00294715	tyrosine-protein phosphatase DSP3-like
AC23_M6_Tissue	VANPL_A_00001g011020	20.7404	3.44727	1.08159	3.91534e-05	0.000295812	probable WRKY transcription factor 53
AC23_M6_Tissue	VANPL_A_00001g011460	30.8549	2.68637	0.929373	0.000123477	0.000833541	probable terpene synthase 12
AC23_M6_Tissue	VANPL_A_00001g014700	7.43878	-3.36561	1.86496	0.000711649	0.00390501	endo-1,4-beta-xylanase 1-like isoform X1
AC23_M6_Tissue	VANPL_A_00001g015470	21.538	2.16401	0.907279	0.000511295	0.00290452	transcription factor MYB78-like
AC23_M6_Tissue	VANPL_A_00001g015780	15.4166	2.6141	1.04635	0.000318085	0.00192357	methionine S-methyltransferase
AC23_M6_Tissue	VANPL_A_00001g015920	360.343	-2.42034	0.854339	0.000161241	0.00105782	transcription factor HEC3-like
AC23_M6_Tissue	VANPL_A_00001g016190	4.41268	3.54135	2.15413	0.000717772	0.00392986	hypothetical protein HPP92_002012
AC23_M6_Tissue	VANPL_A_00001g017300	6.96249	5.22412	1.67599	1.5171e-05	0.00012545	---NA---
AC23_M6_Tissue	VANPL_A_00001g018200	3.59922	2.90058	2.18165	0.0018571	0.00899642	Myb-like DNA-binding domain
AC23_M6_Tissue	VANPL_A_00001g018910	11.6833	-4.47571	1.62836	5.9391e-05	0.000430054	pectinesterase-like
AC23_M6_Tissue	VANPL_A_00001g019070	25.0773	2.03934	0.657671	9.27371e-05	0.00064445	putative polyprotein
AC23_M6_Tissue	VANPL_A_00001g019260	6.27962	4.74244	1.87452	7.10169e-05	0.000507629	protein TIFY 10a
AC23_M6_Tissue	VANPL_A_00001g019450	20.2001	-2.40964	0.856924	0.000170502	0.00111101	malonyl-coenzyme A:anthocyanin 3-O-glucoside-6''-O-malonyltransferase
AC23_M6_Tissue	VANPL_A_00001g023960	19.8279	3.24879	1.25892	0.000187002	0.00120572	putative 12-oxophytodienoate reductase 11
AC23_M6_Tissue	VANPL_A_00001g024030	6.64547	-3.06246	1.89755	0.00120967	0.00619791	0
AC23_M6_Tissue	VANPL_A_00001g024940	9.76274	2.6548	1.52669	0.0014041	0.00704134	transcription factor MYB53-like
AC23_M6_Tissue	VANPL_A_00001g026110	27.1061	-2.26373	0.758449	0.000117788	0.000800148	hypothetical protein HPP92_003091
AC23_M6_Tissue	VANPL_A_00001g026150	40.3516	-2.00486	0.658589	0.000108609	0.000741888	predicted protein
AC23_M6_Tissue	VANPL_A_00001g026300	25.4472	2.06535	0.815853	0.00038162	0.00224864	putative Late embryogenesis abundant protein, LEA-14
AC23_M6_Tissue	VANPL_A_00001g026420	34.1584	2.44927	0.732293	4.12407e-05	0.000309548	hypothetical protein ZIOFF_003705
AC23_M6_Tissue	VANPL_A_00001g027000	7.40818	-3.27327	1.89451	0.000858362	0.00459454	putative triacylglycerol lipase
AC23_M6_Tissue	VANPL_A_00001g027320	4.70213	3.26861	2.23618	0.00110997	0.00575374	probable membrane-associated kinase regulator 1
AC23_M6_Tissue	VANPL_A_00001g027810	12.1627	-4.76069	1.48438	1.74368e-05	0.000142006	pyruvate decarboxylase 2
AC23_M6_Tissue	VANPL_A_00001g027900	21.9605	-2.40607	0.95519	0.000337936	0.00202868	WEB family protein At2g38370-like
AC23_M6_Tissue	VANPL_A_00001g028150	248.886	-2.60037	0.882525	0.000112057	0.00076328	palmitoyl-acyl carrier protein thioesterase, chloroplastic-like
AC23_M6_Tissue	VANPL_A_00001g028320	8.29581	-3.30752	1.94545	0.000861232	0.00460704	flowering locus T protein
AC23_M6_Tissue	VANPL_A_00001g029360	22.0792	2.30907	0.967148	0.000474608	0.0027149	alpha-humulene synthase
AC23_M6_Tissue	VANPL_A_00001g029370	26.6184	2.68617	0.972033	0.000167648	0.00109486	alpha-humulene synthase
AC23_M6_Tissue	VANPL_A_00001g030680	4.99183	4.28294	1.95981	0.000182709	0.00118185	VQ motif-containing protein 10-like
AC23_M6_Tissue	VANPL_A_00001g030840	16.4877	2.80788	1.10335	0.000258787	0.00160552	peroxidase P7-like
AC23_M6_Tissue	VANPL_A_00001g032510	4.96657	3.77275	2.151	0.000506114	0.00287794	hypothetical protein HPP92_004231
AC23_M6_Tissue	VANPL_A_00001g032630	36.9782	-2.08777	0.652905	7.05221e-05	0.000504302	purine permease 3-like
AC23_M6_Tissue	VANPL_A_00001g032840	5.04314	4.04885	2.05825	0.000303575	0.00184554	PLAT domain-containing protein 3-like
AC23_M6_Tissue	VANPL_A_00001g033450	311.665	-2.47373	0.789548	7.33201e-05	0.000523009	mechanosensitive ion channel protein 10-like
AC23_M6_Tissue	VANPL_A_00001g034110	12.7827	-4.84936	1.46799	1.28666e-05	0.000107843	ATP-dependent DNA helicase Q-like 4A
AC23_M6_Tissue	VANPL_A_00001g034320	22.4707	2.07718	1.01911	0.00113506	0.00585737	U-box domain-containing protein 26-like
AC23_M6_Tissue	VANPL_A_00001g034750	15.4747	2.12539	0.965633	0.000780749	0.00423033	LOB domain-containing protein 25
AC23_M6_Tissue	VANPL_A_00001g035250	43.3569	2.31778	0.773658	0.000112095	0.00076328	inorganic phosphate transporter
AC23_M6_Tissue	VANPL_A_00002g000490	76.9951	-3.77066	1.61115	0.000216301	0.00137409	hypothetical protein IEQ34_005160
AC23_M6_Tissue	VANPL_A_00002g001870	25.9777	-2.04087	0.976046	0.0010336	0.00542146	protein MIZU-KUSSEI 1-like
AC23_M6_Tissue	VANPL_A_00002g002400	16.3302	-2.70331	1.19468	0.000499468	0.00284296	protein ALTERED PHOSPHATE STARVATION RESPONSE 1
AC23_M6_Tissue	VANPL_A_00002g002860	6.86923	3.19129	1.79165	0.000856105	0.0045853	inorganic phosphate transporter 1-4-like
AC23_M6_Tissue	VANPL_A_00002g002960	10.3996	-4.14496	1.73167	0.000148328	0.00098245	thaumatin-like protein 1
AC23_M6_Tissue	VANPL_A_00002g003070	4.14985	3.07833	2.21377	0.00144939	0.00723061	zeatin O-glucosyltransferase-like
AC23_M6_Tissue	VANPL_A_00002g003080	3.91417	3.2206	2.17292	0.00116436	0.00599246	zeatin O-glucosyltransferase-like
AC23_M6_Tissue	VANPL_A_00002g003090	69.6523	4.96171	1.57494	1.73074e-05	0.000141086	zeatin O-glucosyltransferase-like
AC23_M6_Tissue	VANPL_A_00002g003390	10.9428	2.41407	1.17149	0.000893878	0.00476984	kinesin-like protein KIN-UA isoform X5
AC23_M6_Tissue	VANPL_A_00002g003480	19.7194	-3.9434	1.33024	5.25952e-05	0.00038505	probable cysteine protease RD19D
AC23_M6_Tissue	VANPL_A_00002g003650	28.3522	-2.02082	0.745095	0.000251855	0.00156986	nuclear transcription factor Y subunit C-3-like
AC23_M6_Tissue	VANPL_A_00002g004140	43.133	2.34538	0.630711	1.36388e-05	0.000113378	NAC domain-containing protein 21/22
AC23_M6_Tissue	VANPL_A_00002g004380	10.6156	-4.47454	1.55598	4.56758e-05	0.000339731	3-ketoacyl-CoA synthase 11
AC23_M6_Tissue	VANPL_A_00002g004670	19.6198	-3.26439	1.04132	4.94411e-05	0.000365216	peptide-N4-(N-acetyl-beta-glucosaminyl)asparagine amidase A-like
AC23_M6_Tissue	VANPL_A_00002g004690	13.3666	-3.06867	1.5129	0.000624144	0.00348361	interaptin
AC23_M6_Tissue	VANPL_A_00002g004790	16.8717	-3.64967	1.37965	0.00012829	0.000861985	hypothetical protein J1N35_017071
AC23_M6_Tissue	VANPL_A_00002g006130	15.2041	-3.36817	1.41248	0.000260902	0.00161806	clavaminate synthase-like protein At3g21360
AC23_M6_Tissue	VANPL_A_00002g007150	3.59922	2.90058	2.18165	0.0018571	0.00899642	putative sulfate transporter 3.5
AC23_M6_Tissue	VANPL_A_00002g007200	21.1632	2.02531	0.984849	0.00112221	0.0058085	cytokinin riboside 5'-monophosphate phosphoribohydrolase LOG7
AC23_M6_Tissue	VANPL_A_00002g007420	20.6001	-2.4305	1.15246	0.000802401	0.00432724	probable phospholipid-transporting ATPase 4
AC23_M6_Tissue	VANPL_A_00002g007560	10.5997	-4.33535	1.6385	8.07223e-05	0.00057085	protein trichome birefringence-like 26
AC23_M6_Tissue	VANPL_A_00002g008180	4.99046	2.85854	2.29214	0.00197445	0.00949286	hypothetical protein HPP92_005428
AC23_M6_Tissue	VANPL_A_00002g008450	15.7985	-3.41556	1.46841	0.000283676	0.00174486	Growth-regulating factor 1
AC23_M6_Tissue	VANPL_A_00002g008620	35.8206	-2.19753	0.913766	0.000481766	0.0027522	slufate transporter 2
AC23_M6_Tissue	VANPL_A_00002g008810	14.7309	2.43554	1.19518	0.000924179	0.00490119	nodulation-signaling pathway 2 protein
AC23_M6_Tissue	VANPL_A_00002g012720	38.2752	2.60445	0.935098	0.000165836	0.00108385	BAG family molecular chaperone regulator 6
AC23_M6_Tissue	VANPL_A_00003g000850	23.5755	2.13348	0.887999	0.000498526	0.00283853	Transcription factor MYB44
AC23_M6_Tissue	VANPL_A_00003g001450	138.665	-2.9395	1.594	0.000946638	0.00500337	Tetraspanin-6 isoform B
AC23_M6_Tissue	VANPL_A_00003g001880	15.7962	3.05681	1.22961	0.000255675	0.00159022	Beta-1,6-galactosyltransferase GALT29A
AC23_M6_Tissue	VANPL_A_00003g002520	14.7105	-3.26469	1.44224	0.000353001	0.0021103	pathogenesis-related protein 1-like
AC23_M6_Tissue	VANPL_A_00003g002880	71.1979	2.38586	0.680456	2.62637e-05	0.000206387	Pyruvate, phosphate dikinase
AC23_M6_Tissue	VANPL_A_00003g003010	6.4265	-3.03368	1.8866	0.00125226	0.00638574	cysteine proteinase inhibitor B
AC23_M6_Tissue	VANPL_A_00003g003600	54.3273	2.02411	0.661007	0.00010317	0.000707255	Epoxide hydrolase A
AC23_M6_Tissue	VANPL_A_00003g004420	47.5039	-2.1749	0.614422	2.55271e-05	0.000201264	auxin response factor 6-like
AC23_M6_Tissue	VANPL_A_00003g005390	11.5955	-4.60426	1.54544	3.32218e-05	0.00025559	alkane hydroxylase MAH1-like
AC23_M6_Tissue	VANPL_A_00003g006640	21.7532	-3.35632	1.04908	3.96948e-05	0.000299378	protein SHI RELATED SEQUENCE 1-like
AC23_M6_Tissue	VANPL_A_00003g007030	115.13	2.06456	0.659984	8.56957e-05	0.000601335	phenylalanine ammonia-lyase-like
AC23_M6_Tissue	VANPL_A_00003g007590	14.4488	-2.50601	1.18452	0.00075717	0.00411291	phosphatidylinositol/phosphatidylcholine transfer protein SFH13-like
AC23_M6_Tissue	VANPL_A_00003g007720	8.18259	-3.69208	1.79288	0.000369917	0.00219392	agmatine coumaroyltransferase-2
AC23_M6_Tissue	VANPL_A_00003g008070	18.1707	-3.82561	1.33104	6.96082e-05	0.000498386	0
AC23_M6_Tissue	VANPL_A_00003g008190	6.73934	-3.20187	1.86377	0.000927946	0.00491512	probable N-acetyltransferase HLS1
AC23_M6_Tissue	VANPL_A_00003g008910	21.5328	2.16305	1.22251	0.00187349	0.00906565	hypothetical protein HPP92_007635
AC23_M6_Tissue	VANPL_A_00003g009670	34.0862	2.35567	0.909115	0.000293894	0.00179427	serine carboxypeptidase-like 18
AC23_M6_Tissue	VANPL_A_00003g010420	4.38662	3.58742	2.13983	0.000663718	0.00367475	cyclin-D1-1-like isoform X2
AC23_M6_Tissue	VANPL_A_00003g011610	268.382	4.06087	1.31785	3.69753e-05	0.000281453	carbonic anhydrase 2-like
AC23_M6_Tissue	VANPL_A_00003g011640	311.124	2.57272	0.843399	8.71171e-05	0.000609572	AP2/ERF and B3 domain-containing transcription factor RAV1-like
AC23_M6_Tissue	VANPL_A_00003g011910	9.50436	-3.95695	1.76609	0.00022314	0.0014118	adenine/guanine permease AZG1
AC23_M6_Tissue	VANPL_A_00003g012110	36.6814	-2.36318	0.904954	0.000279579	0.00172212	high mobility group B protein 15
AC23_M6_Tissue	VANPL_A_00003g012950	6.91009	5.15784	1.70896	1.98688e-05	0.000159255	phospholipase D alpha 1
AC23_M6_Tissue	VANPL_A_00003g012960	9.93296	-4.24321	1.64461	9.80896e-05	0.000675654	putative clathrin assembly protein At2g25430
AC23_M6_Tissue	VANPL_A_00004g000540	3.83571	3.2635	2.15798	0.00108601	0.00564654	hypothetical protein HPP92_008289
AC23_M6_Tissue	VANPL_A_00004g000920	8.4361	-3.9287	1.6987	0.000201968	0.0012892	0
AC23_M6_Tissue	VANPL_A_00004g001920	6.23984	3.10016	1.79646	0.00100388	0.00528161	Thaumatin-like protein 1
AC23_M6_Tissue	VANPL_A_00004g002250	6545.81	-2.35478	0.850963	0.000194611	0.00124917	heavy metal-associated isoprenylated plant protein 6-like
AC23_M6_Tissue	VANPL_A_00004g003820	7.01043	-3.33989	1.84018	0.000717392	0.00392986	aldehyde dehydrogenase family 2 member C4
AC23_M6_Tissue	VANPL_A_00004g004050	8.34042	-3.89844	1.70643	0.000217037	0.00137774	flowering locus T protein
AC23_M6_Tissue	VANPL_A_00004g004570	12.3783	-4.8191	1.46198	1.33782e-05	0.000111319	zinc finger CCCH domain-containing protein 20-like
AC23_M6_Tissue	VANPL_A_00004g005140	30.4147	3.2189	1.01239	4.49048e-05	0.000334719	Somatic embryogenesis receptor kinase 1
AC23_M6_Tissue	VANPL_A_00004g005470	26.62	2.71885	0.771451	2.12464e-05	0.000169509	zinc finger CCCH domain-containing protein 30-like
AC23_M6_Tissue	VANPL_A_00004g005930	561.127	2.19048	0.923444	0.000520008	0.00294715	2-isopropylmalate synthase 2, chloroplastic-like
AC23_M6_Tissue	VANPL_A_00004g006070	10.0229	-4.30525	1.61397	7.91395e-05	0.000560577	Cysteine-rich receptor-like protein kinase 2
AC23_M6_Tissue	VANPL_A_00004g006220	11.2365	4.17214	1.70445	0.000132027	0.00088262	plasma membrane intrinsic protein 2A
AC23_M6_Tissue	VANPL_A_00004g007350	33.7324	2.06567	0.752108	0.000228496	0.00144093	probable WRKY transcription factor 50
AC23_M6_Tissue	VANPL_A_00004g008070	35.2475	-2.01841	0.731024	0.000223529	0.00141375	chloride channel protein CLC-c
AC23_M6_Tissue	VANPL_A_00004g008670	20.5318	-2.72745	1.08186	0.000284797	0.00174927	protein ROS1-like
AC23_M6_Tissue	VANPL_A_00004g009450	353.501	2.6761	0.809902	4.16683e-05	0.000312485	Polyphenol oxidase
AC23_M6_Tissue	VANPL_A_00004g011560	37.5601	2.14009	0.593165	2.08293e-05	0.000166413	transcription factor MYB20-like
AC23_M6_Tissue	VANPL_A_00005g001570	21.037	2.5501	1.00553	0.000302488	0.00184087	ethylene-responsive transcription factor ERF011-like
AC23_M6_Tissue	VANPL_A_00005g001830	21.872	-2.31056	0.888077	0.000292837	0.00178908	glucan endo-1,3-beta-glucosidase 6
AC23_M6_Tissue	VANPL_A_00005g002050	25.3454	2.49502	0.857466	0.00012905	0.000866077	transcription factor bHLH35-like
AC23_M6_Tissue	VANPL_A_00005g002490	17.0242	-3.63068	1.35464	0.000120453	0.000816322	probable isoaspartyl peptidase/L-asparaginase 2
AC23_M6_Tissue	VANPL_A_00005g002720	245.11	-3.84809	1.25918	4.44564e-05	0.000331807	protein ALTERED XYLOGLUCAN 4-like
AC23_M6_Tissue	VANPL_A_00005g003510	12.5237	3.67965	1.09298	2.11097e-05	0.000168496	Cytochrome P450
AC23_M6_Tissue	VANPL_A_00005g003990	1064.36	-2.05506	0.704381	0.000149465	0.000989223	putative quinate O-hydroxycinnamoyltransferase
AC23_M6_Tissue	VANPL_A_00005g004620	17.8042	2.0159	0.874919	0.0006545	0.00363335	histone acetyltransferase KAT6B
AC23_M6_Tissue	VANPL_A_00005g005330	33.2412	2.57227	0.794783	5.29381e-05	0.000387232	stachyose synthase-like
AC23_M6_Tissue	VANPL_A_00005g005510	19.6664	3.18751	1.0247	5.48119e-05	0.000399582	COP1-interacting protein 7
AC23_M6_Tissue	VANPL_A_00005g005690	22.0076	-3.45398	1.03083	2.47427e-05	0.000195504	Rho guanine nucleotide exchange factor 10-like protein
AC23_M6_Tissue	VANPL_A_00005g005970	9.96892	-4.14134	1.70417	0.000139535	0.000928489	myb family transcription factor APL
AC23_M6_Tissue	VANPL_A_00005g007150	29.7438	2.57257	0.932992	0.000179974	0.00116652	ethylene-responsive transcription factor ERF014
AC23_M6_Tissue	VANPL_A_00005g007160	23.8496	-3.10141	0.88574	1.87884e-05	0.000152009	nodulation-signaling pathway 2 protein
AC23_M6_Tissue	VANPL_A_00005g007820	15.2665	2.83329	0.905271	6.23204e-05	0.000448629	sucrose transporter
AC23_M6_Tissue	VANPL_A_00005g009710	7.47949	-3.42681	1.84671	0.000627641	0.0034986	ribonuclease H
AC23_M6_Tissue	VANPL_A_00005g010580	8.37515	-3.38002	1.92758	0.000752178	0.00409482	Hsp20/alpha crystallin family
AC23_M6_Tissue	VANPL_A_00005g011360	20.3287	3.96074	1.14873	1.44468e-05	0.000119806	Core-2/I-branching beta-1,6-N-acetylglucosaminyltransferase family protein
AC23_M6_Tissue	VANPL_A_00005g011510	29.7322	-2.49913	0.68882	1.70743e-05	0.000139384	phosphate transporter PHO1 homolog 1
AC23_M6_Tissue	VANPL_A_00005g011970	39.3084	2.30683	0.692797	4.55983e-05	0.000339301	protein STRUBBELIG-RECEPTOR FAMILY 5-like
AC23_M6_Tissue	VANPL_A_00005g013670	375.004	2.34556	0.697395	4.07953e-05	0.000306476	probable pectinesterase/pectinesterase inhibitor 7
AC23_M6_Tissue	VANPL_A_00005g013680	6.14658	4.63018	1.91378	9.38215e-05	0.000649629	probable pectinesterase/pectinesterase inhibitor 7
AC23_M6_Tissue	VANPL_A_00005g013800	7.4545	-3.42249	1.84641	0.000631847	0.00351863	kinesin-like protein KIN-14F isoform X1
AC23_M6_Tissue	VANPL_A_00005g014530	21.9621	-4.16606	1.27685	2.18193e-05	0.000173919	cell wall protein RBR3
AC23_M6_Tissue	VANPL_A_00005g014540	14.9386	2.91102	1.33536	0.000520337	0.00294715	peroxidase 4-like
AC23_M6_Tissue	VANPL_A_00005g015970	9.78955	-2.98201	1.74242	0.00113374	0.00585232	Putative deoxyribonuclease TATDN1
AC23_M6_Tissue	VANPL_A_00005g015990	11.2897	4.56905	1.4721	2.55301e-05	0.000201264	9-cis-epoxycarotenoid dioxygenase
AC23_M6_Tissue	VANPL_A_00005g016010	9.57515	4.1722	1.58775	9.42194e-05	0.000651861	unnamed protein product
AC23_M6_Tissue	VANPL_A_00005g016170	13.2576	-2.25867	1.22631	0.00152507	0.00755418	LOB domain-containing protein 25
AC23_M6_Tissue	VANPL_A_00005g017630	29.6095	2.24917	0.800355	0.000183265	0.00118428	vesicle-associated membrane protein 724
AC23_M6_Tissue	VANPL_A_00005g018310	33.0367	-2.77706	0.861245	4.95782e-05	0.000366072	Sulfate transporter 1.2
AC23_M6_Tissue	VANPL_A_00006g000380	11.0143	-4.48	1.5816	4.98542e-05	0.000367637	11-beta-hydroxysteroid dehydrogenase-like 5
AC23_M6_Tissue	VANPL_A_00006g001940	18.7421	3.48393	1.0988	4.01656e-05	0.000302532	protein ROH1-like
AC23_M6_Tissue	VANPL_A_00006g002440	706.423	-2.51981	0.990833	0.000302407	0.00184087	dof zinc finger protein DOF2.5
AC23_M6_Tissue	VANPL_A_00006g006060	8.36726	-3.45665	1.90032	0.000643196	0.00357721	probable polygalacturonase At1g80170
AC23_M6_Tissue	VANPL_A_00006g007550	9.47143	-4.20529	1.63013	0.000100955	0.000693449	putative reverse transcriptase domain-containing protein
AC23_M6_Tissue	VANPL_A_00006g008250	51.7857	2.10552	0.748682	0.000191945	0.0012339	Pectinesterase inhibitor domain
AC23_M6_Tissue	VANPL_A_00006g008930	20.5137	3.99422	1.43742	7.77093e-05	0.000551579	---NA---
AC23_M6_Tissue	VANPL_A_00006g009170	878.754	-4.59025	1.37549	1.39258e-05	0.000115653	cell wall protein RBR3
AC23_M6_Tissue	VANPL_A_00006g009180	27.4128	2.71215	1.05086	0.000251514	0.0015683	cationic peroxidase 1-like
AC23_M6_Tissue	VANPL_A_00006g009800	20.1236	2.79027	1.00419	0.000153397	0.00101214	hydroxyproline O-arabinosyltransferase 3-like isoform X1
AC23_M6_Tissue	VANPL_A_00006g010480	39.6311	2.26403	0.656247	3.25937e-05	0.000251094	hydroxyproline O-galactosyltransferase GALT2-like
AC23_M6_Tissue	VANPL_A_00006g011110	15.3854	-2.40306	1.10866	0.000722481	0.00395161	receptor-like protein kinase THESEUS 1
AC23_M6_Tissue	VANPL_A_00006g011490	29.7981	2.21963	0.717039	8.95904e-05	0.00062529	cysteine-rich receptor-like protein kinase 10
AC23_M6_Tissue	VANPL_A_00006g012690	8.63671	3.99116	1.61084	0.000143151	0.000950352	Cation/H(+) antiporter 15
AC23_M6_Tissue	VANPL_A_00007g000610	15.3453	-4.9806	1.528	1.31114e-05	0.000109416	uncharacterized calcium-binding protein At1g02270 isoform X1
AC23_M6_Tissue	VANPL_A_00007g001600	26.2686	-2.13861	0.713713	0.000119206	0.000808512	probable serine/threonine-protein kinase PIX13
AC23_M6_Tissue	VANPL_A_00007g001690	5.93752	4.81527	1.79824	5.16693e-05	0.000379077	ethylene-responsive transcription factor ERF027
AC23_M6_Tissue	VANPL_A_00007g001810	22.4453	-2.55938	0.891872	0.000138221	0.000921529	S-norcoclaurine synthase 1-like
AC23_M6_Tissue	VANPL_A_00007g004580	19.6036	-3.97217	1.30245	4.20861e-05	0.000315344	AT-hook motif nuclear-localized protein 1
AC23_M6_Tissue	VANPL_A_00007g004860	14.3585	2.42708	1.15076	0.00080376	0.00433321	probable CoA ligase CCL5
AC23_M6_Tissue	VANPL_A_00007g004980	67.893	-2.15187	0.574359	1.32848e-05	0.000110595	Ribonuclease H domain
AC23_M6_Tissue	VANPL_A_00007g005630	14.5158	-3.21421	1.46781	0.00041985	0.00243643	kinesin-like protein KIN-14E
AC23_M6_Tissue	VANPL_A_00007g005740	21.8039	2.38992	0.806876	0.000118638	0.000805606	adenine phosphoribosyltransferase 3-like isoform X2
AC23_M6_Tissue	VANPL_A_00007g005820	42.7767	2.75428	1.0167	0.000183865	0.00118683	peroxisomal membrane protein 11B
AC23_M6_Tissue	VANPL_A_00007g006070	15.3165	2.52605	1.10819	0.000533797	0.00301744	hypothetical protein HPP92_015143
AC23_M6_Tissue	VANPL_A_00007g008040	6.72628	4.09682	2.18652	0.000318045	0.00192357	Cucumisin
AC23_M6_Tissue	VANPL_A_00007g009110	21.4009	-2.70095	1.52748	0.00128904	0.00653655	uncharacterized protein LOC110114850
AC23_M6_Tissue	VANPL_A_00007g009940	221.323	-3.08932	2.07298	0.00134459	0.00678434	vicilin-like seed storage protein At2g18540
AC23_M6_Tissue	VANPL_A_00007g010150	6.30663	-3.02449	1.87948	0.00126112	0.00641954	hypothetical protein HPP92_015643
AC23_M6_Tissue	VANPL_A_00007g011370	16.3038	-2.77473	1.14885	0.000348752	0.00208634	oligopeptide transporter 1
AC23_M6_Tissue	VANPL_A_00007g012660	4.02007	3.32468	2.16719	0.000996816	0.00524607	Equilibrative nucleotide transporter 3
AC23_M6_Tissue	VANPL_A_00007g012740	7.30831	2.94907	1.44727	0.000665953	0.00368594	root hair specific 4
AC23_M6_Tissue	VANPL_A_00008g000020	31.7873	-2.30298	0.916931	0.000360998	0.00214768	hypothetical protein HPP92_015487
AC23_M6_Tissue	VANPL_A_00008g000390	39.4604	3.20289	0.992158	3.96401e-05	0.000299096	Ethylene-responsive transcription factor
AC23_M6_Tissue	VANPL_A_00008g000950	6.51456	-3.04871	1.88985	0.00122654	0.00627499	probable nucleoredoxin 1
AC23_M6_Tissue	VANPL_A_00008g001270	7.39515	3.21103	1.86095	0.000910941	0.00484141	sphinganine C4-monooxygenase 1-like
AC23_M6_Tissue	VANPL_A_00008g002070	37.6865	2.23795	0.895938	0.000383712	0.00225865	putative triacylglycerol lipase
AC23_M6_Tissue	VANPL_A_00008g003110	7.20366	2.81466	1.68567	0.00138925	0.00697495	cytochrome P450 71A1-like
AC23_M6_Tissue	VANPL_A_00008g003600	25.261	2.32712	0.790429	0.000127402	0.000856681	uncharacterized protein LOC112873695
AC23_M6_Tissue	VANPL_A_00008g003970	7.98239	-3.09466	1.98169	0.00124697	0.00636442	Desiccation-related protein
AC23_M6_Tissue	VANPL_A_00008g004270	61.0746	2.09085	0.713543	0.000143318	0.000951093	organic cation/carnitine transporter 4
AC23_M6_Tissue	VANPL_A_00008g004670	23.4059	-2.67567	0.843201	5.99207e-05	0.000433344	U-box domain-containing protein 35-like
AC23_M6_Tissue	VANPL_A_00008g005180	7.68269	3.54507	1.72053	0.000415547	0.00241552	protein PELPK1-like
AC23_M6_Tissue	VANPL_A_00008g005750	18.6661	-4.79363	1.7742	5.03932e-05	0.000370672	Calcium-binding protein CML24
AC23_M6_Tissue	VANPL_A_00008g006030	290.311	2.86354	0.954982	8.63237e-05	0.000605249	protein EXORDIUM-like 2
AC23_M6_Tissue	VANPL_A_00008g006340	52.7259	-2.64006	0.786771	3.65971e-05	0.000279191	vacuolar amino acid transporter 1
AC23_M6_Tissue	VANPL_A_00008g006460	28.0205	2.2177	0.600442	1.55172e-05	0.000128067	FAD-dependent oxidoreductase
AC23_M6_Tissue	VANPL_A_00008g007560	23.2328	-2.80585	1.06705	0.000214572	0.00136461	hydrophobic protein RCI2B
AC23_M6_Tissue	VANPL_A_00008g007840	37.2615	2.84368	0.835936	2.89119e-05	0.000224738	putative triacylglycerol lipase
AC23_M6_Tissue	VANPL_A_00008g008900	20.6755	-2.72487	1.09305	0.000303314	0.0018446	nudix hydrolase 16, mitochondrial-like
AC23_M6_Tissue	VANPL_A_00008g009810	4.99074	4.13059	2.02096	0.000255046	0.00158688	probable inactive receptor kinase At2g26730
AC23_M6_Tissue	VANPL_A_00008g009860	19.203	-3.96699	1.28475	3.8412e-05	0.000290976	putative vacuolar protein sorting-associated protein Ist1
AC23_M6_Tissue	VANPL_A_00008g009870	11.0462	4.63649	1.38194	1.28949e-05	0.000107975	indole-3-acetic acid inducible 12
AC23_M6_Tissue	VANPL_A_00008g010210	3.65135	2.93496	2.18315	0.00176815	0.00861882	hypothetical protein HPP92_017342
AC23_M6_Tissue	VANPL_A_00008g010220	30.2629	2.82683	0.932591	8.09038e-05	0.00057172	Metalloendoproteinase 2-MMP
AC23_M6_Tissue	VANPL_A_00008g010710	57.3901	2.19332	0.65772	4.66861e-05	0.000346349	hypothetical protein IEQ34_009253
AC23_M6_Tissue	VANPL_A_00008g010780	9.22683	-4.05903	1.69382	0.000157842	0.0010375	putative receptor-like serine/threonine-protein kinase
AC23_M6_Tissue	VANPL_A_00008g011240	4.33449	3.27675	2.20337	0.00108568	0.0056465	serine/threonine-protein phosphatase 7 long form-like protein
AC23_M6_Tissue	VANPL_A_00008g012120	14.6606	2.04424	0.997047	0.00112591	0.00582065	Retrovirus-related Pol polyprotein from transposon TNT 1-94
AC23_M6_Tissue	VANPL_A_00009g000250	5.70075	4.73967	1.81208	6.15978e-05	0.000444169	myosin-binding protein 7-like
AC23_M6_Tissue	VANPL_A_00009g000610	12.998	2.5752	1.19921	0.000681389	0.00376292	LOB domain-containing protein 4-like
AC23_M6_Tissue	VANPL_A_00009g000930	27.4407	-2.6033	0.899235	0.000127172	0.000855473	hypothetical protein MA16_Dca010964
AC23_M6_Tissue	VANPL_A_00009g001440	6.59405	5.14014	1.6848	1.88051e-05	0.000152051	G-type lectin S-receptor-like serine/threonine-protein kinase LECRK4
AC23_M6_Tissue	VANPL_A_00009g002080	9.78653	-4.02545	1.75134	0.000191823	0.00123358	non-specific lipid-transfer protein 1-like
AC23_M6_Tissue	VANPL_A_00009g002270	34.1822	2.6969	0.983698	0.000175536	0.00114032	probable 2-oxoglutarate-dependent dioxygenase JRG21
AC23_M6_Tissue	VANPL_A_00009g002400	11.2531	3.50812	1.96525	0.000640747	0.00356474	exocyst complex component EXO70H1
AC23_M6_Tissue	VANPL_A_00009g008740	39.115	-2.01252	0.638824	8.14528e-05	0.000575073	probable UDP-arabinose 4-epimerase 2
AC23_M6_Tissue	VANPL_A_00009g010820	19.5361	-3.25589	1.09257	7.3909e-05	0.000526854	putative transcription factor NAM family
AC23_M6_Tissue	VANPL_A_00009g011550	238.324	2.63129	0.870265	9.0814e-05	0.000632105	ferritin-2, chloroplastic
AC23_M6_Tissue	VANPL_A_00009g012770	73.5562	-2.35833	0.665948	2.38576e-05	0.000189117	protein DA1-related 2-like isoform X2
AC23_M6_Tissue	VANPL_A_00010g000490	7.71544	2.59048	1.32188	0.000978041	0.00515354	ABSCISIC ACID-INSENSITIVE 5-like protein 2
AC23_M6_Tissue	VANPL_A_00010g000920	11.6114	2.65177	1.31776	0.000849402	0.00455082	Protein PHYLLO, chloroplastic
AC23_M6_Tissue	VANPL_A_00010g000960	20.6495	2.37165	0.954852	0.000371827	0.00220298	protein PHYLLO, chloroplastic-like isoform X1
AC23_M6_Tissue	VANPL_A_00010g001690	7.58259	-3.5227	1.81754	0.000512429	0.00290905	protein QUIRKY-like
AC23_M6_Tissue	VANPL_A_00010g002580	5.12351	3.11071	2.28916	0.00139816	0.00701564	uncharacterized protein LOC122073524
AC23_M6_Tissue	VANPL_A_00010g002870	18.9309	2.72164	0.783372	2.47355e-05	0.000195504	putative serine/threonine-protein phosphatase 7-like
AC23_M6_Tissue	VANPL_A_00010g003490	7.95161	-3.73327	1.75518	0.000321312	0.00194037	cationic peroxidase 1-like
AC23_M6_Tissue	VANPL_A_00010g003520	51.9986	-2.54278	0.887383	0.000140753	0.000935513	transcription repressor OFP1-like
AC23_M6_Tissue	VANPL_A_00010g004130	25.217	-2.12985	0.9789	0.000822763	0.0044246	type I inositol polyphosphate 5-phosphatase 8
AC23_M6_Tissue	VANPL_A_00010g004430	9.41658	-4.21114	1.62255	9.75516e-05	0.000672486	Mannose-specific lectin
AC23_M6_Tissue	VANPL_A_00010g005340	38.8297	2.47461	0.748114	4.53126e-05	0.000337466	non-specific lipid-transfer protein 1-like
AC23_M6_Tissue	VANPL_A_00010g005800	10.4133	-4.45039	1.55653	4.8138e-05	0.000356201	TRANSCRIPTION FACTOR HHO6
AC23_M6_Tissue	VANPL_A_00010g005970	7.19898	5.1052	1.7646	2.68048e-05	0.00021016	Frigida-like protein
AC23_M6_Tissue	VANPL_A_00010g006420	16.0435	2.64109	0.857727	7.82504e-05	0.000554963	cytokinin riboside 5'-monophosphate phosphoribohydrolase LOG8-like isoform X1
AC23_M6_Tissue	VANPL_A_00010g009170	91.1137	2.42954	1.33545	0.00142327	0.00712295	glucose-1-phosphate adenylyltransferase large subunit 1-like isoform X1
AC23_M6_Tissue	VANPL_A_00010g009290	8.62975	3.62175	1.76682	0.000397628	0.00232469	protein PLANT CADMIUM RESISTANCE 2-like
AC23_M6_Tissue	VANPL_A_00010g011480	6.21135	-2.76588	1.92876	0.00200401	0.00961355	zinc finger protein WIP2-like
AC23_M6_Tissue	VANPL_A_00011g000280	19.8796	-3.08988	1.16012	0.000170509	0.00111101	tonoplast intrinsic protein
AC23_M6_Tissue	VANPL_A_00011g000330	11.0711	-2.52816	1.55118	0.00186673	0.009038	chalcone synthase
AC23_M6_Tissue	VANPL_A_00011g001740	6.27535	-2.77022	1.93235	0.00199595	0.00958288	histone H2B type 1-A
AC23_M6_Tissue	VANPL_A_00011g007190	6.61319	-3.09912	1.884	0.00112323	0.00581028	Squamosa promoter-binding-like protein 18
AC23_M6_Tissue	VANPL_A_00011g010200	8.51321	-3.62905	1.84485	0.000448417	0.00258654	transcription factor HHO6
AC23_M6_Tissue	VANPL_A_00011g011400	17.6049	4.05158	1.24572	2.39052e-05	0.000189407	RING-H2 finger protein ATL65
AC23_M6_Tissue	VANPL_A_00012g000380	3.82268	3.25552	2.15826	0.001099	0.00570373	protein ECERIFERUM 1-like
AC23_M6_Tissue	VANPL_A_00012g000390	100.491	3.48087	2.23192	0.000816088	0.00439007	protein ECERIFERUM 1-like
AC23_M6_Tissue	VANPL_A_00012g000830	10.3269	-4.30033	1.63924	8.6542e-05	0.000606532	EC protein I/II
AC23_M6_Tissue	VANPL_A_00012g001070	14.0587	3.48438	1.06964	3.17106e-05	0.000245167	protein FD
AC23_M6_Tissue	VANPL_A_00012g002110	8.18271	-3.24802	1.95433	0.000955112	0.00504043	Transcription factor ALC
AC23_M6_Tissue	VANPL_A_00012g003180	33.1548	2.50209	0.718933	2.70049e-05	0.00021144	UPF0496 protein 4
AC23_M6_Tissue	VANPL_A_00012g004420	76.693	4.4343	1.92937	0.000134971	0.000900903	chalcone synthase
AC23_M6_Tissue	VANPL_A_00012g005720	23.9637	3.04059	0.956597	4.92725e-05	0.000364126	hexose carrier protein HEX6
AC23_M6_Tissue	VANPL_A_00012g006820	4.50526	3.73425	2.11246	0.000520697	0.00294822	probable WRKY transcription factor 63
AC23_M6_Tissue	VANPL_A_00012g007370	5.15013	3.17374	2.28466	0.00128041	0.00650235	hypothetical protein J5N97_013328
AC23_M6_Tissue	VANPL_A_00012g007520	35.8062	2.10695	0.6865	9.9399e-05	0.0006844	Formin-like protein 18
AC23_M6_Tissue	VANPL_A_00012g007550	12.6415	-2.39134	1.44501	0.00198361	0.00953425	protein IQ-domain 26-like
AC23_M6_Tissue	VANPL_A_00012g007660	11.9025	-4.75161	1.47348	1.67945e-05	0.00013723	MADS-box transcription factor 32
AC23_M6_Tissue	VANPL_A_00012g007860	25.5138	-2.08077	0.742507	0.000198245	0.00126919	hypothetical protein HPP92_023010
AC23_M6_Tissue	VANPL_A_00012g007930	11.9362	3.00858	1.20963	0.00026218	0.00162511	B3 domain-containing protein At2g36080-like
AC23_M6_Tissue	VANPL_A_00012g008280	8.70429	-2.66747	1.76224	0.00199255	0.00957189	aspartate kinase
AC23_M6_Tissue	VANPL_A_00012g008400	23.1877	-2.1522	1.00573	0.000878302	0.00469108	hypothetical protein IHE45_10G004000
AC23_M6_Tissue	VANPL_A_00012g009570	13.2318	-4.87131	1.48156	1.31873e-05	0.000109943	sister of evergreen
AC23_M6_Tissue	VANPL_A_00012g010020	11.8529	-4.55906	1.58864	4.35248e-05	0.000325135	transcription factor FER-LIKE IRON DEFICIENCY-INDUCED TRANSCRIPTION FACTOR
AC23_M6_Tissue	VANPL_A_00013g001470	15.6093	2.87154	0.873289	3.95963e-05	0.000298896	Trans-resveratrol di-O-methyltransferase
AC23_M6_Tissue	VANPL_A_00013g001950	13.5135	-2.4069	1.20728	0.00102749	0.00539761	putative cell division cycle ATPase
AC23_M6_Tissue	VANPL_A_00013g005150	11.6162	-2.70032	1.56382	0.00138537	0.00696003	COP1-interactive protein 1
AC23_M6_Tissue	VANPL_A_00013g006030	25.5954	2.45116	1.24228	0.0010413	0.00545687	calcineurin B-like protein 1
AC23_M6_Tissue	VANPL_A_00013g009340	23.1041	2.79903	0.879226	5.48603e-05	0.000399766	DUF538 domain containing protein
AC23_M6_Tissue	VANPL_A_00014g000860	33.2787	-2.34793	0.774621	0.000101141	0.000694451	Tetraspanin-6 isoform B
AC23_M6_Tissue	VANPL_A_00014g000900	5.93752	4.81527	1.79824	5.16693e-05	0.000379077	probable 2-oxoglutarate-dependent dioxygenase At5g05600
AC23_M6_Tissue	VANPL_A_00014g000910	32.5063	2.40646	0.894003	0.000227343	0.00143628	Trihelix transcription factor GT-3b
AC23_M6_Tissue	VANPL_A_00014g001770	3.70484	2.97833	2.1873	0.0016628	0.00816762	cytochrome P450 71A1 isoform X2
AC23_M6_Tissue	VANPL_A_00014g001850	12.8239	3.23568	1.11194	8.87475e-05	0.000620373	long cell-linked locus protein
AC23_M6_Tissue	VANPL_A_00014g002360	84.9459	-2.02081	0.641683	8.15959e-05	0.000575847	---NA---
AC23_M6_Tissue	VANPL_A_00014g002690	25.3494	-4.17772	1.35982	3.52971e-05	0.00026999	bidirectional sugar transporter SWEET14-like
AC23_M6_Tissue	VANPL_A_00014g003450	66.0164	3.82595	1.43721	0.000110932	0.000756557	rubredoxin-type Fe(Cys)4 protein family protein
AC23_M6_Tissue	VANPL_A_00014g003920	26.0356	-2.56931	0.741692	2.74772e-05	0.000214651	WAT1-related protein
AC23_M6_Tissue	VANPL_A_00014g006190	9.71158	2.41278	1.37614	0.00163036	0.00802426	subtilisin-like protease
AC23_M6_Tissue	VANPL_00050g000090	33.6606	-2.0371	0.769652	0.000293514	0.00179259	putative pyridoxal phosphatase
AC23_M6_Tissue	VANPL_00050g001360	20.9302	-4.11145	1.26699	2.35877e-05	0.000187063	E3 ubiquitin-protein ligase UPL3-like
AC23_M6_Tissue	VANPL_00058g000500	30.6381	3.34508	0.976301	2.09167e-05	0.000167033	RNA polymerase beta subunit
AC23_M6_Tissue	VANPL_00058g000520	16.3859	2.6566	1.2044	0.000576838	0.00323845	RNA polymerase beta' subunit
AC23_M6_Tissue	VANPL_00085g000160	16.5413	2.8355	0.975144	0.000109828	0.000749919	RNA polymerase beta subunit
AC23_M6_Tissue	VANPL_00094g000190	36.1601	2.967	1.03913	0.000116632	0.000792922	U-box domain-containing protein 21-like
AC23_M6_Tissue	VANPL_00094g000400	25.7222	2.64819	0.880814	9.40925e-05	0.000651244	probable protein phosphatase 2C 12
AC23_M6_Tissue	VANPL_00094g000510	8.23604	3.7143	1.72594	0.000313095	0.00189606	COP1-interacting protein 7
AC23_M6_Tissue	VANPL_00094g000540	18.0248	2.67556	1.17526	0.000493363	0.00281285	pectinesterase 2
AC23_M6_Tissue	VANPL_00094g001040	49.281	2.51654	0.902011	0.00017111	0.00111409	alanine--tRNA ligase
AC23_M6_Tissue	VANPL_00181g000160	9.33107	2.50578	1.53083	0.00187688	0.0090795	predicted protein
AC23_M6_Tissue	VANPL_00181g000210	18.3977	-2.86454	1.30835	0.000525699	0.00297362	EC protein I/II
AC23_M6_Tissue	VANPL_00802g000430	21.8802	3.50449	1.01738	1.8301e-05	0.000148693	RNA polymerase beta' subunit
AC23_M6_Tissue	VANPL_06569g000010	103.107	4.59616	1.39	1.5055e-05	0.000124611	ribulose-1,5-bisphosphate carboxylase/oxygenase large subunit
AC23_M6_Tissue	VANPL_06569g000030	10.7646	4.56906	1.43168	2.06046e-05	0.000164694	photosystem I assembly protein ycf4
AC23_M6_Tissue	VANPL_08919g000030	5.4249	4.56902	1.86995	9.55286e-05	0.000659694	PsbC
AC23_M7_Tissue	VANPL_A_00001g005110	27.1505	2.26766	0.648739	2.44729e-05	0.000132414	3-ketoacyl-CoA synthase 11-like
AC23_M7_Tissue	VANPL_A_00001g006070	3359.37	4.95605	0.079622	0	0	protein NRT1/ PTR FAMILY 2.11-like
AC23_M7_Tissue	VANPL_A_00001g006590	1541.33	4.43376	0.0985291	0	0	oxygen-evolving enhancer protein 3, chloroplastic
AC23_M7_Tissue	VANPL_A_00001g006740	13.0879	2.28397	0.95529	0.000442639	0.00189138	---NA---
AC23_M7_Tissue	VANPL_A_00001g008160	13.2799	-2.71535	1.19024	0.000460647	0.00195962	transcription factor MYB44-like
AC23_M7_Tissue	VANPL_A_00001g008410	75.3927	3.89002	1.33597	6.0494e-05	0.000308147	putative transcription factor bZIP family
AC23_M7_Tissue	VANPL_A_00001g009770	3879.21	-2.659	0.0698268	0	0	beta-glucosidase 42
AC23_M7_Tissue	VANPL_A_00001g010350	10.0529	2.29127	1.19848	0.00123282	0.0047988	UDP-glucuronic acid decarboxylase 2
AC23_M7_Tissue	VANPL_A_00001g011460	15.7227	2.23669	1.0065	0.00065632	0.0027056	probable terpene synthase 12
AC23_M7_Tissue	VANPL_A_00001g012210	20.4344	2.30584	0.749663	8.19451e-05	0.000407935	LOB domain-containing protein 19
AC23_M7_Tissue	VANPL_A_00001g012610	38056	-4.6082	0.0460933	0	0	phenylalanine ammonia-lyase-like
AC23_M7_Tissue	VANPL_A_00001g012650	8.61215	2.08697	1.28927	0.00251592	0.0091055	At4g00030-like protein
AC23_M7_Tissue	VANPL_A_00001g014700	6.29659	-3.17418	1.95678	0.00107635	0.00423734	endo-1,4-beta-xylanase 1-like isoform X1
AC23_M7_Tissue	VANPL_A_00001g016230	25.4079	2.00839	0.787431	0.00033127	0.0014587	dnaJ homolog subfamily B member 4-like
AC23_M7_Tissue	VANPL_A_00001g016810	18.569	2.02432	0.872134	0.000568577	0.00236871	F-box/kelch-repeat protein At1g57790-like
AC23_M7_Tissue	VANPL_A_00001g018200	6.09016	4.97963	1.7028	2.88743e-05	0.000154586	Myb-like DNA-binding domain
AC23_M7_Tissue	VANPL_A_00001g018780	17.3838	-4.06304	1.24881	2.32927e-05	0.000126463	myotubularin-related protein
AC23_M7_Tissue	VANPL_A_00001g019110	5.26144	4.58882	1.81451	8.42877e-05	0.000418994	Expansin A1, ALPHA, EXPA1
AC23_M7_Tissue	VANPL_A_00001g019380	22.7765	2.21223	0.73076	9.48302e-05	0.000466181	actin-depolymerizing factor 5
AC23_M7_Tissue	VANPL_A_00001g023060	23.7403	-2.17539	0.722361	9.94805e-05	0.000487519	phosphatidylinositol/phosphatidylcholine transfer protein SFH12
AC23_M7_Tissue	VANPL_A_00001g024120	12.0628	2.39332	1.12804	0.00075738	0.00309202	E3 ubiquitin-protein ligase PUB23-like
AC23_M7_Tissue	VANPL_A_00001g024180	37.4466	2.14893	0.632571	3.33121e-05	0.000176651	zinc finger protein WIP3
AC23_M7_Tissue	VANPL_A_00001g025300	10.6858	3.63251	1.11052	2.86186e-05	0.000153264	putative EF-hand domain-containing protein
AC23_M7_Tissue	VANPL_A_00001g027000	6.10147	-3.42095	1.8541	0.000637977	0.002635	putative triacylglycerol lipase
AC23_M7_Tissue	VANPL_A_00001g031940	13.2486	-2.12595	1.11764	0.001376	0.00530486	subtilisin-like protease SBT1.7
AC23_M7_Tissue	VANPL_A_00001g033040	6.57858	2.26548	1.41379	0.00229494	0.00839346	sphinganine C4-monooxygenase 1-like
AC23_M7_Tissue	VANPL_A_00001g034110	10.1799	-4.78358	1.51152	1.87408e-05	0.000103469	ATP-dependent DNA helicase Q-like 4A
AC23_M7_Tissue	VANPL_A_00001g034340	39.596	3.48506	1.28193	0.000119154	0.000574822	Retrovirus-related Pol polyprotein from transposon TNT 1-94
AC23_M7_Tissue	VANPL_A_00001g034380	4.97705	-2.78974	1.92004	0.00189484	0.00710576	clavaminate synthase-like protein At3g21360
AC23_M7_Tissue	VANPL_A_00001g034750	8.22811	3.90831	1.58846	0.000155094	0.000730692	LOB domain-containing protein 25
AC23_M7_Tissue	VANPL_A_00001g035150	12.0421	2.13211	1.05783	0.00107765	0.0042415	GDSL esterase/lipase
AC23_M7_Tissue	VANPL_A_00002g000760	8.72425	3.04003	1.41921	0.000501958	0.00211509	shikimate O-hydroxycinnamoyltransferase-like
AC23_M7_Tissue	VANPL_A_00002g001010	18.3187	-2.12071	0.84429	0.000353106	0.00154036	GDSL esterase/lipase
AC23_M7_Tissue	VANPL_A_00002g001440	5.92303	-2.95159	1.97322	0.00154538	0.00588189	LOB domain-containing protein 41
AC23_M7_Tissue	VANPL_A_00002g001750	2523.44	4.03052	0.0916263	0	0	oxygen-evolving enhancer protein 1, chloroplastic
AC23_M7_Tissue	VANPL_A_00002g001870	20.8453	-2.35398	0.840779	0.000165175	0.000773765	protein MIZU-KUSSEI 1-like
AC23_M7_Tissue	VANPL_A_00002g002260	5.2693	2.58328	1.81047	0.00237139	0.00863675	TLC domain-containing protein 5
AC23_M7_Tissue	VANPL_A_00002g002290	5.41317	4.5713	1.85096	9.50244e-05	0.000467003	Zinc finger RING/FYVE/PHD-type protein
AC23_M7_Tissue	VANPL_A_00002g002430	5.46263	-3.01199	1.91732	0.00132923	0.00513941	Thaumatin-like protein 1
AC23_M7_Tissue	VANPL_A_00002g003070	3.31979	2.72998	2.14891	0.00241461	0.00877737	zeatin O-glucosyltransferase-like
AC23_M7_Tissue	VANPL_A_00002g003250	18.2025	-2.01985	1.08354	0.00157714	0.00599619	E3 ubiquitin-protein ligase RHA1B-like
AC23_M7_Tissue	VANPL_A_00002g004050	5.5994	2.69954	1.81643	0.00196733	0.0073426	DNA-directed RNA polymerase II subunit RPB9
AC23_M7_Tissue	VANPL_A_00002g004120	24.4271	-2.01058	0.757043	0.000255565	0.00115441	dCTP pyrophosphatase 1-like
AC23_M7_Tissue	VANPL_A_00002g004670	17.4077	-2.21282	0.987084	0.000634943	0.00262373	peptide-N4-(N-acetyl-beta-glucosaminyl)asparagine amidase A-like
AC23_M7_Tissue	VANPL_A_00002g005700	11.0736	2.55951	1.08041	0.000413724	0.00178012	---NA---
AC23_M7_Tissue	VANPL_A_00002g006210	7.42657	-3.94612	1.75383	0.000221876	0.00101254	CRIB domain-containing protein RIC7-like
AC23_M7_Tissue	VANPL_A_00002g006310	4.41191	3.92703	2.01894	0.000364215	0.00158562	omega-hydroxypalmitate O-feruloyl transferase
AC23_M7_Tissue	VANPL_A_00002g008450	8.90119	-4.499	1.57918	4.72288e-05	0.000244826	Growth-regulating factor 1
AC23_M7_Tissue	VANPL_A_00002g009400	5.95809	3.77203	1.82979	0.000346156	0.00151385	probable LRR receptor-like serine/threonine-protein kinase At1g56140
AC23_M7_Tissue	VANPL_A_00002g009970	11.4195	2.31016	0.991953	0.000503253	0.00212003	galactose mutarotase-like
AC23_M7_Tissue	VANPL_A_00002g010570	18.3643	2.33309	0.711055	4.60938e-05	0.000239444	Histone deacetylase complex subunit SAP30 Sin3 binding domain
AC23_M7_Tissue	VANPL_A_00002g011560	13.6641	2.19506	1.07386	0.000983548	0.00391745	Homeobox domain
AC23_M7_Tissue	VANPL_A_00002g012430	19.9489	2.76622	0.867095	5.34532e-05	0.000274952	protein FAF-like, chloroplastic
AC23_M7_Tissue	VANPL_A_00003g000590	8.23481	2.17454	1.27711	0.00201247	0.00749008	flavonoid 3',5'-hydroxylase 2-like
AC23_M7_Tissue	VANPL_A_00003g000770	12.7009	-3.44903	1.4203	0.000222945	0.00101661	late embryogenesis abundant protein At3g53040
AC23_M7_Tissue	VANPL_A_00003g000910	5.25508	-2.84001	1.9353	0.00177558	0.00669478	protein NEN4
AC23_M7_Tissue	VANPL_A_00003g000990	14957.6	-4.19496	0.0618957	0	0	Trans-cinnamate 4-monooxygenase
AC23_M7_Tissue	VANPL_A_00003g001430	9.24639	3.46115	1.36999	0.000181603	0.000842293	uncharacterized protein LOC120273014
AC23_M7_Tissue	VANPL_A_00003g001820	4.99423	4.42085	1.86723	0.000127219	0.000610496	fatty acyl-CoA reductase
AC23_M7_Tissue	VANPL_A_00003g003010	10.5198	-4.63338	1.638	4.50733e-05	0.000234636	cysteine proteinase inhibitor B
AC23_M7_Tissue	VANPL_A_00003g003130	4369.8	-2.79279	0.0613967	0	0	stearoyl-[acyl-carrier-protein] 9-desaturase, chloroplastic-like
AC23_M7_Tissue	VANPL_A_00003g004070	11.7693	-2.85563	1.32654	0.000551087	0.00230527	Shaggy-related protein kinase theta
AC23_M7_Tissue	VANPL_A_00003g005240	7.0759	2.92771	1.54723	0.000854473	0.0034534	---NA---
AC23_M7_Tissue	VANPL_A_00003g005710	10.3152	-2.76444	1.53252	0.00111999	0.00439221	cytokinin dehydrogenase
AC23_M7_Tissue	VANPL_A_00003g005900	19.4036	2.27873	0.772866	0.00011538	0.000557856	L-gulonolactone oxidase 2-like
AC23_M7_Tissue	VANPL_A_00003g005990	7.34259	-3.80493	1.81956	0.000321782	0.00142159	Transcription factor MYB15
AC23_M7_Tissue	VANPL_A_00003g006390	26.3703	-2.00706	0.762961	0.000272266	0.0012203	BAG family molecular chaperone regulator 1-like
AC23_M7_Tissue	VANPL_A_00003g006740	20.8265	2.05009	0.666836	8.5054e-05	0.000422319	auxin-responsive protein SAUR32-like
AC23_M7_Tissue	VANPL_A_00003g006910	12.9264	-2.01258	1.15123	0.00202394	0.00752632	putative invertase inhibitor
AC23_M7_Tissue	VANPL_A_00003g007220	3467.61	-3.81017	0.0821523	0	0	protein PIN-LIKES 3-like isoform X1
AC23_M7_Tissue	VANPL_A_00003g007720	8.10545	-4.30561	1.62102	8.06113e-05	0.00040222	agmatine coumaroyltransferase-2
AC23_M7_Tissue	VANPL_A_00003g008070	50.6263	-2.90487	1.30291	0.000460159	0.0019582	0
AC23_M7_Tissue	VANPL_A_00003g008130	27.6108	2.40553	0.675426	1.96329e-05	0.000108222	probably inactive leucine-rich repeat receptor-like protein kinase IMK2
AC23_M7_Tissue	VANPL_A_00003g008190	15.2795	-3.06584	1.10029	0.000128817	0.000616968	probable N-acetyltransferase HLS1
AC23_M7_Tissue	VANPL_A_00003g009220	22.772	2.01368	0.853052	0.000520421	0.00218756	subtilisin-like protease SBT5.6
AC23_M7_Tissue	VANPL_A_00003g009810	8.43355	4.00749	1.53972	0.00010966	0.000532729	transcription factor bHLH18-like
AC23_M7_Tissue	VANPL_A_00003g010730	9.24325	4.11198	1.44284	6.0617e-05	0.000308683	putative blue copper binding protein
AC23_M7_Tissue	VANPL_A_00003g011470	9.72029	4.23054	1.45617	4.96183e-05	0.000256555	dof zinc finger protein DOF1.5-like
AC23_M7_Tissue	VANPL_A_00003g011520	5012.89	6.22501	0.0857122	0	0	chlorophyll a-b binding protein of LHCII type 1
AC23_M7_Tissue	VANPL_A_00003g011870	1194.15	4.91471	0.127725	0	0	photosystem I light harvesting chlorophyll a/b binding-like protein
AC23_M7_Tissue	VANPL_A_00003g012230	2990.08	-3.53628	0.0823009	0	0	4-coumarate--CoA ligase-like 9
AC23_M7_Tissue	VANPL_A_00003g012380	4.06425	3.63786	2.06761	0.000598606	0.00248603	FHA domain-containing protein FHA2
AC23_M7_Tissue	VANPL_A_00004g000500	3.825	3.42895	2.10481	0.000846616	0.00342324	uncharacterized GPI-anchored protein At4g28100-like
AC23_M7_Tissue	VANPL_A_00004g000920	7.33036	-4.01623	1.70703	0.000175893	0.00081888	0
AC23_M7_Tissue	VANPL_A_00004g002400	12.6363	3.33577	0.986258	2.46559e-05	0.00013332	probable xyloglucan endotransglucosylase/hydrolase protein 32
AC23_M7_Tissue	VANPL_A_00004g002810	1333.48	5.04559	0.118271	0	0	type I glyceraldehyde-3-phosphate dehydrogenase
AC23_M7_Tissue	VANPL_A_00004g003020	3.71076	3.33608	2.10564	0.000971494	0.00387568	protein NRT1/ PTR FAMILY 5.2
AC23_M7_Tissue	VANPL_A_00004g003750	10.1542	3.78395	1.21263	3.88939e-05	0.000204497	crocetin glucosyltransferase, chloroplastic-like
AC23_M7_Tissue	VANPL_A_00004g003820	8.96959	-4.54185	1.55977	3.99445e-05	0.000209512	aldehyde dehydrogenase family 2 member C4
AC23_M7_Tissue	VANPL_A_00004g004260	15.7683	2.29362	0.901241	0.000309828	0.00137407	hypothetical protein L1987_26047
AC23_M7_Tissue	VANPL_A_00004g005490	22.9537	-2.04955	0.738276	0.00018744	0.000867967	putative phospholipase A(1)
AC23_M7_Tissue	VANPL_A_00004g006020	8.79203	-4.12899	1.78852	0.00017527	0.000816196	B3 domain-containing transcription factor ABI3
AC23_M7_Tissue	VANPL_A_00004g006070	15.8725	-3.01729	1.11086	0.000154906	0.000730205	Cysteine-rich receptor-like protein kinase 2
AC23_M7_Tissue	VANPL_A_00004g006080	10.6093	3.32609	1.17647	0.000102263	0.00049946	aldo/keto reductase
AC23_M7_Tissue	VANPL_A_00004g006910	7.61235	2.88196	1.5237	0.000883378	0.00355362	beta-fructofuranosidase, insoluble isoenzyme 3-like
AC23_M7_Tissue	VANPL_A_00004g008010	49.7778	2.53425	1.33457	0.0010952	0.00430569	hypothetical protein KY289_009625
AC23_M7_Tissue	VANPL_A_00004g009680	7.77066	-4.15174	1.67768	0.000127674	0.00061217	---NA---
AC23_M7_Tissue	VANPL_A_00005g000170	31.2045	-2.12618	0.62621	3.35245e-05	0.000177669	probable indole-3-acetic acid-amido synthetase GH3.1
AC23_M7_Tissue	VANPL_A_00005g000410	10.0246	2.13366	1.14658	0.00149419	0.00570713	putative eukaryotic translation initiation factor 4B1
AC23_M7_Tissue	VANPL_A_00005g000470	5.79206	4.8108	1.76022	4.85147e-05	0.000251191	L-ascorbate oxidase homolog
AC23_M7_Tissue	VANPL_A_00005g002040	21.5646	2.31708	0.955845	0.000405553	0.00174801	ubiquitin-conjugating enzyme E2 S
AC23_M7_Tissue	VANPL_A_00005g002050	10.1877	3.0493	1.449	0.00053558	0.00224496	transcription factor bHLH35-like
AC23_M7_Tissue	VANPL_A_00005g002200	31.0097	2.33921	0.656402	1.96396e-05	0.000108224	probable xyloglucan endotransglucosylase/hydrolase protein 23
AC23_M7_Tissue	VANPL_A_00005g002230	3.69577	3.32494	2.10659	0.000988349	0.00393386	hypothetical protein HPP92_010235
AC23_M7_Tissue	VANPL_A_00005g003510	8.95408	3.52494	1.23468	8.5754e-05	0.000425306	Cytochrome P450
AC23_M7_Tissue	VANPL_A_00005g003730	6.43525	5.08768	1.67527	2.08236e-05	0.000114059	peroxidase 3
AC23_M7_Tissue	VANPL_A_00005g003990	2245.97	-3.23062	0.0824557	0	0	putative quinate O-hydroxycinnamoyltransferase
AC23_M7_Tissue	VANPL_A_00005g004380	9.38512	2.79588	1.18897	0.000381721	0.00165393	putative WRKY transcription factor 11
AC23_M7_Tissue	VANPL_A_00005g005460	20.9719	2.45327	0.805096	8.57141e-05	0.000425306	auxin-responsive protein SAUR76
AC23_M7_Tissue	VANPL_A_00005g005690	19.0298	-3.04926	0.898625	2.72894e-05	0.000146644	Rho guanine nucleotide exchange factor 10-like protein
AC23_M7_Tissue	VANPL_A_00005g006640	17.1417	-2.64299	0.987364	0.00020091	0.000924655	protein TIFY 5A-like
AC23_M7_Tissue	VANPL_A_00005g006760	10.7207	2.5657	1.27959	0.000873775	0.00351912	hypothetical protein HPP92_011109
AC23_M7_Tissue	VANPL_A_00005g007380	7066.16	-2.6547	0.0593453	0	0	phospho-2-dehydro-3-deoxyheptonate aldolase 2, chloroplastic-like
AC23_M7_Tissue	VANPL_A_00005g007440	29.5634	2.29302	0.649025	2.17228e-05	0.000118609	annexin D1
AC23_M7_Tissue	VANPL_A_00005g007820	9.63365	2.20355	1.2643	0.00182442	0.00686398	sucrose transporter
AC23_M7_Tissue	VANPL_A_00005g008220	3765.22	-2.89425	0.0658379	0	0	cytochrome P450 98A2-like
AC23_M7_Tissue	VANPL_A_00005g010660	11.6647	2.2657	1.05109	0.000749129	0.00306123	TPD1 protein homolog 1-like
AC23_M7_Tissue	VANPL_A_00005g012820	5.24354	4.58552	1.81892	8.57301e-05	0.000425306	Subtilisin-like protease
AC23_M7_Tissue	VANPL_A_00005g012890	7.09258	-3.92362	1.72999	0.000218571	0.000999036	bidirectional sugar transporter SWEET14-like
AC23_M7_Tissue	VANPL_A_00005g013450	11.3273	2.19807	1.10188	0.00109043	0.00428988	CASP-like protein 1E1
AC23_M7_Tissue	VANPL_A_00005g014530	8.61028	-2.36356	1.5951	0.00263443	0.00948679	cell wall protein RBR3
AC23_M7_Tissue	VANPL_A_00005g015970	5.5366	-3.14326	1.88925	0.00104466	0.00412763	Putative deoxyribonuclease TATDN1
AC23_M7_Tissue	VANPL_A_00005g016010	5.65331	4.66037	1.8302	7.74136e-05	0.000387381	unnamed protein product
AC23_M7_Tissue	VANPL_A_00005g017550	3.72575	3.22803	2.13166	0.00116128	0.00454279	beta-hexosaminidase 2
AC23_M7_Tissue	VANPL_A_00005g017860	4434.62	-4.11215	0.0768219	0	0	trans-cinnamate 4-monooxygenase
AC23_M7_Tissue	VANPL_A_00005g018000	7027.52	-2.33042	0.061149	0	0	NAC transcription factor 56
AC23_M7_Tissue	VANPL_A_00005g018690	7523.81	-2.63543	0.0559879	0	0	noroxomaritidine/norcraugsodine reductase-like
AC23_M7_Tissue	VANPL_A_00006g004710	10.9128	-2.90801	1.51289	0.000821304	0.00332867	FAF-like protein
AC23_M7_Tissue	VANPL_A_00006g006060	5.34179	-2.68076	1.97262	0.00235215	0.00857731	probable polygalacturonase At1g80170
AC23_M7_Tissue	VANPL_A_00006g006870	11.7569	2.87316	0.977962	9.82497e-05	0.000482033	premnaspirodiene oxygenase-like
AC23_M7_Tissue	VANPL_A_00006g008710	9.74797	2.28599	1.08467	0.000822453	0.00333254	putative UDP-rhamnose:rhamnosyltransferase 1
AC23_M7_Tissue	VANPL_A_00006g009450	7.34748	3.49688	1.60634	0.000347392	0.00151773	potassium transporter 4
AC23_M7_Tissue	VANPL_A_00006g009580	62.7276	2.89127	0.979863	9.44834e-05	0.00046474	probable 2-oxoglutarate-dependent dioxygenase JRG21
AC23_M7_Tissue	VANPL_A_00006g009590	41.5246	3.20998	1.87741	0.000925076	0.00370673	rhodanese-like domain-containing protein 10
AC23_M7_Tissue	VANPL_A_00006g009970	14.5801	2.59876	0.914305	0.000137926	0.000656599	receptor-like protein EIX2
AC23_M7_Tissue	VANPL_A_00006g010980	5.26144	4.58882	1.81451	8.42877e-05	0.000418994	lysine-specific demethylase JMJ25 isoform X1
AC23_M7_Tissue	VANPL_A_00006g011550	14.2507	-2.22237	1.10475	0.00103961	0.00410955	peroxidase 27-like
AC23_M7_Tissue	VANPL_A_00007g001400	93.7333	-3.61134	1.31084	0.000102045	0.000498537	reverse transcriptase domain-containing protein
AC23_M7_Tissue	VANPL_A_00007g001840	7.33831	-4.00939	1.71091	0.000179754	0.00083506	glucan endo-1,3-beta-glucosidase 11-like
AC23_M7_Tissue	VANPL_A_00007g002320	23.0538	-2.45662	0.857931	0.000137047	0.000652953	putative phospholipase A(1)
AC23_M7_Tissue	VANPL_A_00007g003020	11.49	2.24972	1.1242	0.00104813	0.00414041	late histone H2B.L4-like
AC23_M7_Tissue	VANPL_A_00007g004900	2034.19	5.3339	0.097063	0	0	plastocyanin
AC23_M7_Tissue	VANPL_A_00007g005450	98.2884	5.01342	1.71784	2.85636e-05	0.000153029	flavonoid 3'-monooxygenase CYP75B137-like
AC23_M7_Tissue	VANPL_A_00007g005490	8.00492	2.4104	1.43842	0.00180914	0.00680944	armadillo beta-catenin-like repeat family protein
AC23_M7_Tissue	VANPL_A_00007g005730	6.40924	3.12923	1.69927	0.000804655	0.00326808	adenine phosphoribosyltransferase 3
AC23_M7_Tissue	VANPL_A_00007g005740	8.4669	2.61829	1.28042	0.000783388	0.00319218	adenine phosphoribosyltransferase 3-like isoform X2
AC23_M7_Tissue	VANPL_A_00007g005820	27.4844	2.10599	0.681607	8.11206e-05	0.000404528	peroxisomal membrane protein 11B
AC23_M7_Tissue	VANPL_A_00007g007600	268.992	3.34892	1.85532	0.000717865	0.00294319	4-coumarate--CoA ligase 2-like
AC23_M7_Tissue	VANPL_A_00007g008820	4407.87	-3.54271	0.0761019	0	0	3-oxoacyl-[acyl-carrier-protein] reductase FabG-like
AC23_M7_Tissue	VANPL_A_00007g011080	54.5686	2.94647	2.01737	0.00161843	0.00614508	AT-hook motif nuclear-localized protein 25-like
AC23_M7_Tissue	VANPL_A_00007g012400	3.80252	2.83263	2.19974	0.00212407	0.00784199	RNA-directed RNA polymerase
AC23_M7_Tissue	VANPL_A_00007g013220	6.61756	-3.69102	1.79408	0.000370634	0.00161073	shikimate O-hydroxycinnamoyltransferase-like
AC23_M7_Tissue	VANPL_A_00007g013230	10.5362	2.71765	1.3127	0.000702858	0.00288645	shikimate O-hydroxycinnamoyltransferase-like
AC23_M7_Tissue	VANPL_A_00008g000890	19.8611	2.3218	0.831838	0.000170176	0.000795257	Cytochrome P450 superfamily protein
AC23_M7_Tissue	VANPL_A_00008g000950	6.57942	-3.73085	1.77469	0.000334083	0.00146959	probable nucleoredoxin 1
AC23_M7_Tissue	VANPL_A_00008g004240	14.1867	2.01073	1.09099	0.00165779	0.00628212	cyclin-U1-1 isoform X1
AC23_M7_Tissue	VANPL_A_00008g004420	27.8038	2.09974	0.668495	7.03911e-05	0.000355217	methionine gamma-lyase family protein
AC23_M7_Tissue	VANPL_A_00008g004590	1015.73	4.33586	0.114578	0	0	Photosystem II 10 kDa polypeptide, chloroplastic
AC23_M7_Tissue	VANPL_A_00008g005000	5.26517	-3.00253	1.90024	0.001324	0.00512147	0
AC23_M7_Tissue	VANPL_A_00008g006460	23.8217	2.00963	0.687991	0.000129305	0.000618961	FAD-dependent oxidoreductase
AC23_M7_Tissue	VANPL_A_00008g007070	9.58881	-4.69806	1.51683	2.33934e-05	0.00012693	translocator protein homolog
AC23_M7_Tissue	VANPL_A_00008g007560	16.9074	-2.7922	1.02627	0.000170474	0.000796167	hydrophobic protein RCI2B
AC23_M7_Tissue	VANPL_A_00008g007720	4.39692	3.99798	1.98828	0.000312627	0.00138471	heparanase-like protein 2
AC23_M7_Tissue	VANPL_A_00008g008510	8.87998	-4.50857	1.57042	4.47213e-05	0.000232874	homeobox-leucine zipper protein HAT22-like
AC23_M7_Tissue	VANPL_A_00008g010220	11.4039	2.10766	1.14658	0.00158913	0.00604043	Metalloendoproteinase 2-MMP
AC23_M7_Tissue	VANPL_A_00009g000600	1400.18	5.88555	0.13276	0	0	Photosystem I reaction center subunit III
AC23_M7_Tissue	VANPL_A_00009g001140	8.56553	2.54037	1.22708	0.000778592	0.00317413	protein HGV2 isoform X2
AC23_M7_Tissue	VANPL_A_00009g001440	3.69577	3.32494	2.10659	0.000988349	0.00393386	G-type lectin S-receptor-like serine/threonine-protein kinase LECRK4
AC23_M7_Tissue	VANPL_A_00009g003820	3720.9	4.41364	0.0774941	0	0	ribulose bisphosphate carboxylase/oxygenase activase, chloroplastic
AC23_M7_Tissue	VANPL_A_00009g007540	4.68204	4.20302	1.93218	0.00020654	0.000948299	U-box domain-containing protein 12
AC23_M7_Tissue	VANPL_A_00009g008030	46.6756	3.09494	1.33091	0.000339929	0.00149114	PH domain-containing protein
AC23_M7_Tissue	VANPL_A_00009g009750	10.4315	2.70115	1.02985	0.000221818	0.00101254	threonine dehydratase biosynthetic, chloroplastic-like
AC23_M7_Tissue	VANPL_A_00009g010990	17.6092	2.01461	0.933961	0.000830235	0.00336014	receptor-like protein kinase FERONIA
AC23_M7_Tissue	VANPL_A_00009g011210	5.54074	4.76608	1.75683	5.2155e-05	0.000268753	ABC transporter G family member 6
AC23_M7_Tissue	VANPL_A_00009g012010	6.33046	3.08781	1.70777	0.00087677	0.00352868	metallothiol transferase FosB-like
AC23_M7_Tissue	VANPL_A_00009g012140	10.7862	2.14513	1.11233	0.00128878	0.00499641	DNA replication licensing factor MCM3 isoform X1
AC23_M7_Tissue	VANPL_A_00010g002010	4.66704	4.06736	1.9918	0.000282091	0.00126205	caffeoylshikimate esterase-like
AC23_M7_Tissue	VANPL_A_00010g003440	2905.76	3.16166	0.065933	0	0	root phototropism protein 2
AC23_M7_Tissue	VANPL_A_00010g004430	7.17051	-3.85775	1.77284	0.000268699	0.0012065	Mannose-specific lectin
AC23_M7_Tissue	VANPL_A_00010g006390	12.4352	3.02925	1.14091	0.000176475	0.00082084	far upstream element-binding protein 2-like protein isoform X2
AC23_M7_Tissue	VANPL_A_00010g006420	14.0737	3.15396	0.948622	3.16466e-05	0.000168438	cytokinin riboside 5'-monophosphate phosphoribohydrolase LOG8-like isoform X1
AC23_M7_Tissue	VANPL_A_00010g007400	23.7922	2.27541	0.713078	6.00216e-05	0.000306102	transmembrane protein
AC23_M7_Tissue	VANPL_A_00010g007450	14.509	2.3919	1.16243	0.000865694	0.00349467	probable L-type lectin-domain containing receptor kinase S.7
AC23_M7_Tissue	VANPL_A_00010g008160	1706.36	6.039	0.124552	0	0	ribulose-1,5-bisphosphate carboxylase small subunit
AC23_M7_Tissue	VANPL_A_00010g008400	16.2091	-2.62724	0.973698	0.000192386	0.000888969	Protein kinase family protein
AC23_M7_Tissue	VANPL_A_00010g008980	10.5545	2.04387	1.14785	0.00185767	0.00697846	squamosa promoter-binding-like protein 13A isoform X1
AC23_M7_Tissue	VANPL_A_00010g009270	21.2087	2.9009	0.817596	1.82205e-05	0.000100886	U-box domain-containing protein 21-like
AC23_M7_Tissue	VANPL_A_00010g009340	74.5508	4.75504	1.6796	4.1251e-05	0.000215907	MACPF domain-containing protein
AC23_M7_Tissue	VANPL_A_00010g009450	39.535	2.08976	0.644842	5.3037e-05	0.000272973	Retrovirus-related Pol polyprotein from transposon RE1
AC23_M7_Tissue	VANPL_A_00010g009760	3.53821	3.11755	2.13132	0.00136392	0.00526295	calmodulin-like protein 11
AC23_M7_Tissue	VANPL_A_00011g000270	13.817	3.02029	1.02752	9.17024e-05	0.000452346	putative triacylglycerol lipase
AC23_M7_Tissue	VANPL_A_00011g001390	23.2257	2.0802	0.694812	0.000105586	0.000514525	aldo/keto reductase
AC23_M7_Tissue	VANPL_A_00011g001740	7.32507	-4.03498	1.69782	0.000166236	0.000778317	histone H2B type 1-A
AC23_M7_Tissue	VANPL_A_00011g002250	9.15518	-4.4779	1.62021	5.74694e-05	0.000294386	AP2/ERF and B3 domain-containing transcription factor At1g50680-like
AC23_M7_Tissue	VANPL_A_00011g002260	4477.65	-4.4083	0.0833433	0	0	4-coumarate--CoA ligase 2-like
AC23_M7_Tissue	VANPL_A_00011g003540	2502.05	-4.68613	0.106967	0	0	phenylalanine ammonia-lyase-like
AC23_M7_Tissue	VANPL_A_00011g003580	5.66248	4.7386	1.79525	6.13803e-05	0.000312212	ethylene-responsive transcription factor ERF039-like
AC23_M7_Tissue	VANPL_A_00011g003880	15.8974	2.96088	0.953075	6.18904e-05	0.000314613	transcription factor MYB7-like isoform X1
AC23_M7_Tissue	VANPL_A_00011g004240	14.2647	-4.4173	1.43893	2.99224e-05	0.000159851	RHOMBOID-like protein 1
AC23_M7_Tissue	VANPL_A_00011g004300	22466.8	-3.43545	0.0598978	0	0	---NA---
AC23_M7_Tissue	VANPL_A_00011g007230	3.65996	2.65651	2.19363	0.00271732	0.00974734	F-box protein
AC23_M7_Tissue	VANPL_A_00011g008050	1288.67	4.18915	0.102186	0	0	photosystem I reaction center subunit VI, chloroplastic-like
AC23_M7_Tissue	VANPL_A_00011g008120	17.5611	-2.37409	1.03597	0.000531685	0.00223274	SDR family oxidoreductase
AC23_M7_Tissue	VANPL_A_00011g008390	18.5843	-2.88193	0.944497	7.37208e-05	0.000370616	Calcium permeable stress-gated cation channel 1
AC23_M7_Tissue	VANPL_A_00011g008970	8.15264	-4.31102	1.62334	8.03918e-05	0.000401356	TPD1 protein homolog 1-like
AC23_M7_Tissue	VANPL_A_00011g010160	7587.01	-2.42731	0.0541042	0	0	aldehyde dehydrogenase family 2 member C4-like
AC23_M7_Tissue	VANPL_A_00012g000470	13.9952	2.76339	0.904135	7.61461e-05	0.000381369	ACT domain-containing protein ACR8-like
AC23_M7_Tissue	VANPL_A_00012g000980	13.1111	3.0741	0.891819	2.30989e-05	0.000125529	tetratricopeptide repeat protein
AC23_M7_Tissue	VANPL_A_00012g001280	14.4022	-4.44062	1.43507	2.77686e-05	0.000149081	beta expansin 1 precursor
AC23_M7_Tissue	VANPL_A_00012g002580	27.1831	2.77492	1.84906	0.00180344	0.00679093	subtilisin-like protease
AC23_M7_Tissue	VANPL_A_00012g003120	4.75409	-2.5624	1.92864	0.00273983	0.00981736	14 kDa proline-rich protein DC2.15-like
AC23_M7_Tissue	VANPL_A_00012g003160	11298.2	-2.49771	0.0550092	0	0	actin 2
AC23_M7_Tissue	VANPL_A_00012g003930	5.14887	4.39755	1.90257	0.000142369	0.000676079	RING/U-box superfamily protein
AC23_M7_Tissue	VANPL_A_00012g004160	24.7099	2.17989	0.621006	2.34837e-05	0.00012734	chalcone synthase
AC23_M7_Tissue	VANPL_A_00012g005050	7.95798	3.87019	1.58531	0.000165095	0.000773602	ras guanine nucleotide exchange factor K
AC23_M7_Tissue	VANPL_A_00012g006360	1589.12	3.8864	0.0989544	0	0	photosystem I reaction center subunit V, chloroplastic
AC23_M7_Tissue	VANPL_A_00012g006460	22.0512	-2.19304	0.770419	0.000152554	0.000720296	oligopeptide transporter 4-like
AC23_M7_Tissue	VANPL_A_00012g006820	3.271	2.8755	2.13101	0.00194007	0.00725337	probable WRKY transcription factor 63
AC23_M7_Tissue	VANPL_A_00012g007520	16.9711	2.13491	0.836291	0.000319001	0.00140969	Formin-like protein 18
AC23_M7_Tissue	VANPL_A_00012g008140	20.177	2.52231	0.744363	3.26459e-05	0.000173384	putative cellulase
AC23_M7_Tissue	VANPL_A_00012g009230	26.993	-2.50335	0.733541	3.05075e-05	0.000162776	protein DUF642 L-GALACTONO-1,4-LACTONE-RESPONSIVE GENE 2-like
AC23_M7_Tissue	VANPL_A_00012g010900	8.95418	-4.43233	1.62409	6.3709e-05	0.000323288	HEAT-INDUCIBLE TRANSCRIPTION REPRESSOR (DUF639)-RELATED
AC23_M7_Tissue	VANPL_A_00012g011730	17.8654	3.33771	0.962257	1.91796e-05	0.000105858	transcription repressor OFP7-like
AC23_M7_Tissue	VANPL_A_00013g000210	11426.4	3.45283	0.0541429	0	0	linoleate 13S-lipoxygenase 2-1, chloroplastic
AC23_M7_Tissue	VANPL_A_00013g000750	5.4115	4.61161	1.82022	8.21812e-05	0.000408875	Alpha-humulene synthase
AC23_M7_Tissue	VANPL_A_00013g000930	11.0463	3.00642	1.05881	0.000117226	0.000566103	alpha-humulene synthase
AC23_M7_Tissue	VANPL_A_00013g001510	18.366	2.67887	0.870217	7.40463e-05	0.000372036	Trans-resveratrol di-O-methyltransferase
AC23_M7_Tissue	VANPL_A_00013g001950	21.9837	-2.74601	0.786929	2.28719e-05	0.000124451	putative cell division cycle ATPase
AC23_M7_Tissue	VANPL_A_00013g002160	3.27391	2.74929	2.13861	0.00233856	0.00852958	D-galactoside/L-rhamnose binding SUEL lectin domain
AC23_M7_Tissue	VANPL_A_00013g002270	11.4325	2.37672	1.05966	0.000590188	0.00245283	putative Late embryogenesis abundant protein
AC23_M7_Tissue	VANPL_A_00013g002610	4.00504	3.00759	2.20281	0.0016608	0.00629078	two-component response regulator ARR18-like isoform X1
AC23_M7_Tissue	VANPL_A_00013g003050	15.8739	2.47077	0.79766	7.46809e-05	0.000374681	NAC domain-containing protein 92
AC23_M7_Tissue	VANPL_A_00013g003850	56441.1	-2.13145	0.0422905	0	0	adenosylhomocysteinase
AC23_M7_Tissue	VANPL_A_00013g004030	10131.5	3.76673	0.0685443	0	0	BTB/POZ and TAZ domain-containing protein 2-like
AC23_M7_Tissue	VANPL_A_00013g004890	3.86831	3.33399	2.12489	0.00098971	0.00393837	vacuolar-processing enzyme
AC23_M7_Tissue	VANPL_A_00013g006660	19.502	2.56576	0.818311	6.58521e-05	0.000333576	transcription factor bHLH128-like
AC23_M7_Tissue	VANPL_A_00013g007370	121.54	-3.51776	1.06357	2.76122e-05	0.000148287	translation initiation factor IF-2-like
AC23_M7_Tissue	VANPL_A_00013g007850	11596.1	2.29066	0.0455845	0	0	phosphoenolpyruvate carboxylase 2-like
AC23_M7_Tissue	VANPL_A_00013g008630	3609.38	3.03021	0.0637733	0	0	Retrovirus-related Pol polyprotein from transposon TNT 1-94
AC23_M7_Tissue	VANPL_A_00013g009010	15.5348	2.75699	0.803417	2.7111e-05	0.000145731	Polyamine oxidase
AC23_M7_Tissue	VANPL_A_00013g009590	12.5488	-2.95319	1.26652	0.000364602	0.00158691	uncharacterized protein LOC105056131
AC23_M7_Tissue	VANPL_A_00014g000250	8.1364	3.54607	1.36175	0.000146785	0.000695329	Trihelix transcription factor GT-3b
AC23_M7_Tissue	VANPL_A_00014g000540	6.36945	5.09559	1.67155	2.01699e-05	0.000110829	DUF4228 domain protein
AC23_M7_Tissue	VANPL_A_00014g001190	20.444	2.92443	0.834832	2.07298e-05	0.000113617	EPIDERMAL PATTERNING FACTOR-like protein 6
AC23_M7_Tissue	VANPL_A_00014g002320	17.496	-2.02516	0.982117	0.00102224	0.00405011	Piezo family
AC23_M7_Tissue	VANPL_A_00014g004350	2945.53	-3.87253	0.0950647	0	0	putative O-methyltransferase domain, plant methyltransferase dimerization
AC23_M7_Tissue	VANPL_A_00014g005560	5478.44	-3.97921	0.0680876	0	0	3-ketoacyl-CoA thiolase 2, peroxisomal
AC23_M7_Tissue	VANPL_A_00014g006190	4.39233	3.95331	2.00161	0.000341534	0.00149666	subtilisin-like protease
AC23_M7_Tissue	VANPL_00047g000010	4.13261	3.78353	2.03029	0.000460201	0.0019582	photosystem II 44 kDa protein
AC23_M7_Tissue	VANPL_00864g000060	3.69577	3.32494	2.10659	0.000988349	0.00393386	class I SAM-dependent methyltransferase
AC23_M7_Tissue	VANPL_01002g000020	7.36754	3.42096	1.67003	0.000459113	0.00195501	photosystem II protein D1
AC23_M8_Tissue	VANPL_A_00001g000430	5.4047	2.18149	1.66341	0.00120219	0.00720494	Mediator of RNA polymerase II transcription subunit 27
AC23_M8_Tissue	VANPL_A_00001g002800	7.7279	-2.23078	1.27874	0.00111787	0.00677606	eukaryotic translation initiation factor 4E-1
AC23_M8_Tissue	VANPL_A_00001g005320	11.6189	2.101	1.09212	0.00105967	0.00647256	flavonoid 3',5'-hydroxylase 2-like
AC23_M8_Tissue	VANPL_A_00001g005880	44.2295	-2.43452	0.730488	3.59494e-05	0.000346023	Rhamnogalacturonan I rhamnosyltransferase 1
AC23_M8_Tissue	VANPL_A_00001g006770	4.06989	-2.11427	1.64676	0.00141325	0.0082607	stearoyl-ACP desaturase-like protein 4
AC23_M8_Tissue	VANPL_A_00001g007570	12.6108	3.1708	1.29677	9.07621e-05	0.000780929	protein MKS1-like
AC23_M8_Tissue	VANPL_A_00001g008090	19.3708	2.53322	0.961083	0.000172224	0.0013642	gibberellin 2-beta-dioxygenase 8-like
AC23_M8_Tissue	VANPL_A_00001g010050	33.0573	2.5321	0.728048	2.2109e-05	0.000226362	tyrosine-protein phosphatase DSP3-like
AC23_M8_Tissue	VANPL_A_00001g010090	25.4993	2.28317	0.621701	1.44213e-05	0.000154817	ubiquitin carboxyl-terminal hydrolase 12-like isoform X3
AC23_M8_Tissue	VANPL_A_00001g016230	47.5135	2.76606	0.780659	1.46297e-05	0.000156749	dnaJ homolog subfamily B member 4-like
AC23_M8_Tissue	VANPL_A_00001g019380	30.0612	2.00174	1.10873	0.00145856	0.00848436	actin-depolymerizing factor 5
AC23_M8_Tissue	VANPL_A_00001g019450	20.8798	-2.60075	0.850875	6.31566e-05	0.00057118	malonyl-coenzyme A:anthocyanin 3-O-glucoside-6''-O-malonyltransferase
AC23_M8_Tissue	VANPL_A_00001g019920	14.8594	-2.16762	0.81502	0.000231313	0.00176718	chromosome transmission fidelity protein 18 homolog isoform X2
AC23_M8_Tissue	VANPL_A_00001g024120	214.821	2.88973	0.948395	4.60755e-05	0.000432094	E3 ubiquitin-protein ligase PUB23-like
AC23_M8_Tissue	VANPL_A_00001g024370	22.4928	-2.87571	1.06398	9.67791e-05	0.000828225	E3 ubiquitin-protein ligase UPL3-like
AC23_M8_Tissue	VANPL_A_00001g025590	9.8383	2.40359	1.45027	0.000848663	0.00536517	L-type lectin-domain containing receptor kinase IV.1-like
AC23_M8_Tissue	VANPL_A_00001g025890	6.77474	-3.64744	1.48786	3.29665e-05	0.000320304	hypothetical protein HPP92_003068
AC23_M8_Tissue	VANPL_A_00001g029350	15.4833	2.98292	0.95694	3.45725e-05	0.000334239	alpha-humulene synthase
AC23_M8_Tissue	VANPL_A_00001g029490	15.1356	2.01057	1.02896	0.00112234	0.0068008	alpha-humulene synthase
AC23_M8_Tissue	VANPL_A_00001g029510	9.72151	2.66844	1.36675	0.000409465	0.00288884	Alpha-humulene synthase
AC23_M8_Tissue	VANPL_A_00001g030150	903.642	3.01103	0.902578	1.93445e-05	0.000200888	BURP domain protein RD22-like
AC23_M8_Tissue	VANPL_A_00001g030330	20.2351	2.36994	0.65299	1.57694e-05	0.000166918	zinc finger CCCH domain-containing protein 20-like
AC23_M8_Tissue	VANPL_A_00001g030670	29.6395	2.09045	1.10642	0.00113575	0.00686373	CTP synthase
AC23_M8_Tissue	VANPL_A_00001g031260	13.1182	-3.64671	1.21362	1.49062e-05	0.00015899	MADS-box protein JOINTLESS-like isoform X2
AC23_M8_Tissue	VANPL_A_00001g032830	7.8922	2.8205	1.49195	0.000309267	0.0022802	PLAT domain-containing protein 3-like
AC23_M8_Tissue	VANPL_A_00001g032850	11.541	-2.04588	1.15802	0.00145564	0.00847321	putative trehalose-phosphate phosphatase D
AC23_M8_Tissue	VANPL_A_00001g033040	41.2082	2.22399	0.742912	0.000100743	0.000859212	sphinganine C4-monooxygenase 1-like
AC23_M8_Tissue	VANPL_A_00001g033440	537.71	3.59729	1.56857	4.11143e-05	0.00038953	hypothetical protein OIU77_030592
AC23_M8_Tissue	VANPL_A_00001g035250	51.4116	2.26557	0.651498	2.64345e-05	0.000264617	inorganic phosphate transporter
AC23_M8_Tissue	VANPL_A_00002g001230	7.35109	-2.21229	1.42681	0.00133107	0.00788025	polyadenylate-binding protein 2-like
AC23_M8_Tissue	VANPL_A_00002g001270	348.091	3.0303	1.11926	7.5986e-05	0.000669243	ethylene-responsive transcription factor ERF011-like
AC23_M8_Tissue	VANPL_A_00002g002070	83.3823	-2.22887	0.746955	0.000102883	0.000874906	protein RADIALIS-like 1
AC23_M8_Tissue	VANPL_A_00002g002230	10.5562	-2.0464	1.12883	0.00135804	0.00801013	bZIP transcription factor 11-like
AC23_M8_Tissue	VANPL_A_00002g002670	7.09478	2.43859	1.71012	0.0006578	0.00432396	CBF-like transcription factor
AC23_M8_Tissue	VANPL_A_00002g002860	12.4628	2.01713	1.15547	0.00156349	0.00898303	inorganic phosphate transporter 1-4-like
AC23_M8_Tissue	VANPL_A_00002g004710	7.35257	-2.09337	1.46201	0.00176166	0.00990716	Glycosyl hydrolase family 17 protein
AC23_M8_Tissue	VANPL_A_00002g004800	23.7533	2.57373	0.688976	9.74995e-06	0.000109277	probable WRKY transcription factor 53
AC23_M8_Tissue	VANPL_A_00002g006120	34.1959	-2.16412	0.613613	2.37698e-05	0.000240694	clavaminate synthase-like protein
AC23_M8_Tissue	VANPL_A_00002g007200	20.6293	2.02873	0.785024	0.000301661	0.00222787	cytokinin riboside 5'-monophosphate phosphoribohydrolase LOG7
AC23_M8_Tissue	VANPL_A_00002g007560	10.8481	-2.18539	0.974144	0.000543342	0.00367785	protein trichome birefringence-like 26
AC23_M8_Tissue	VANPL_A_00002g007850	25.2584	2.31118	0.664768	2.58735e-05	0.000259445	probable protein phosphatase 2C 25
AC23_M8_Tissue	VANPL_A_00002g008220	4.5106	2.14897	1.62732	0.00136396	0.00803638	ribonucleoside-diphosphate reductase subunit alpha
AC23_M8_Tissue	VANPL_A_00002g008290	8.1982	-2.19386	1.32349	0.00129792	0.00770744	hypothetical protein HPP92_005434
AC23_M8_Tissue	VANPL_A_00002g008450	5.17319	-2.84811	1.63088	0.00028708	0.00213277	Growth-regulating factor 1
AC23_M8_Tissue	VANPL_A_00002g010050	14.6957	2.28532	0.968163	0.000390285	0.00277282	putative transcription factor NAM family
AC23_M8_Tissue	VANPL_A_00002g012870	26.3273	2.19859	0.68639	5.93004e-05	0.000541054	LysM domain receptor-like kinase 3
AC23_M8_Tissue	VANPL_A_00002g012910	10.2595	2.13635	1.24975	0.00136349	0.00803638	---NA---
AC23_M8_Tissue	VANPL_A_00002g013270	23.3311	2.49544	0.735192	2.89028e-05	0.000285894	Mrp/NBP35 family ATP-binding protein
AC23_M8_Tissue	VANPL_A_00003g000230	134.793	3.01649	1.11637	7.84161e-05	0.0006862	DVL protein
AC23_M8_Tissue	VANPL_A_00003g000660	39.7932	2.10412	0.660615	6.4931e-05	0.000583913	calmodulin-binding protein 25
AC23_M8_Tissue	VANPL_A_00003g000770	10.742	-2.88934	1.4198	0.000245102	0.00186061	late embryogenesis abundant protein At3g53040
AC23_M8_Tissue	VANPL_A_00003g001050	21.1387	2.31556	1.13004	0.000651674	0.00429051	DNA-directed RNA polymerase subunit beta'
AC23_M8_Tissue	VANPL_A_00003g002520	26.0979	-3.20658	0.984475	1.79124e-05	0.000187673	pathogenesis-related protein 1-like
AC23_M8_Tissue	VANPL_A_00003g004300	6.94871	-2.90228	1.69824	0.00023882	0.00181977	aluminum-activated malate transporter 10-like
AC23_M8_Tissue	VANPL_A_00003g004830	23.7827	2.37745	0.686744	2.59623e-05	0.000260039	photosystem I P700 chlorophyll a apoprotein A2
AC23_M8_Tissue	VANPL_A_00003g005240	5.6861	2.28731	1.67362	0.00095619	0.00592101	---NA---
AC23_M8_Tissue	VANPL_A_00003g005870	84.9009	2.20574	0.675895	5.01284e-05	0.000466852	polyprenyl synthetase family protein
AC23_M8_Tissue	VANPL_A_00003g006000	712.189	2.35723	0.904647	0.000221038	0.00169831	protochlorophyllide reductase
AC23_M8_Tissue	VANPL_A_00003g007280	845.59	2.17276	1.03692	0.000723944	0.00469358	putative leucine-rich repeat-containing, plant-type, leucine-rich repeat domain superfamily
AC23_M8_Tissue	VANPL_A_00003g007770	30.3604	-2.41848	0.758971	5.37988e-05	0.000496025	indole-3-acetate O-methyltransferase 1
AC23_M8_Tissue	VANPL_A_00003g009410	12.2843	-2.73685	1.02652	0.000125926	0.00104747	CEN-like protein 1
AC23_M8_Tissue	VANPL_A_00003g009620	27.2914	2.34767	0.963532	0.000314765	0.00231294	---NA---
AC23_M8_Tissue	VANPL_A_00003g009670	48.7462	2.72538	0.935846	7.66723e-05	0.000674584	serine carboxypeptidase-like 18
AC23_M8_Tissue	VANPL_A_00003g010420	8.06675	3.50521	1.5289	5.167e-05	0.000478412	cyclin-D1-1-like isoform X2
AC23_M8_Tissue	VANPL_A_00003g010900	25.1071	-2.08695	0.64516	5.69883e-05	0.000522407	Protein NRT1/ PTR FAMILY 2.13
AC23_M8_Tissue	VANPL_A_00003g011640	248.565	2.64565	1.08201	0.000214513	0.00165252	AP2/ERF and B3 domain-containing transcription factor RAV1-like
AC23_M8_Tissue	VANPL_A_00003g011940	10.9247	-2.14198	1.11531	0.00100968	0.00620178	cytochrome P450 71A1
AC23_M8_Tissue	VANPL_A_00003g012590	5.28148	2.36695	1.65032	0.000840178	0.00531728	hypothetical protein B296_00030364
AC23_M8_Tissue	VANPL_A_00003g012960	12.2674	-2.34092	1.0845	0.000527359	0.00358907	putative clathrin assembly protein At2g25430
AC23_M8_Tissue	VANPL_A_00004g002580	22.6785	2.27329	0.9942	0.000455323	0.00316773	putative disease resistance RPP13-like protein 1
AC23_M8_Tissue	VANPL_A_00004g003020	4.25073	2.03341	1.61445	0.00175076	0.00985219	protein NRT1/ PTR FAMILY 5.2
AC23_M8_Tissue	VANPL_A_00004g003780	207.387	-2.12224	0.557552	9.80372e-06	0.000109809	Probable sulfate transporter 3.4
AC23_M8_Tissue	VANPL_A_00004g003820	4.0751	-2.123	1.64708	0.00138872	0.00814723	aldehyde dehydrogenase family 2 member C4
AC23_M8_Tissue	VANPL_A_00004g004210	6.9579	-3.70629	1.47667	2.73039e-05	0.000272386	Seed biotin-containing protein SBP65
AC23_M8_Tissue	VANPL_A_00004g004510	7.89577	-2.47993	1.41919	0.000693476	0.00453295	U-box domain-containing
AC23_M8_Tissue	VANPL_A_00004g005100	4.82772	-2.51748	1.66425	0.000596218	0.00397736	stigma-specific STIG1-like protein 1
AC23_M8_Tissue	VANPL_A_00004g005110	4.09075	-2.05605	1.64635	0.0015805	0.00906587	Stigma-specific protein, Stig1
AC23_M8_Tissue	VANPL_A_00004g005950	12.5226	2.26971	1.1893	0.000857285	0.00541364	2-isopropylmalate synthase A
AC23_M8_Tissue	VANPL_A_00004g006070	13.1722	-2.05743	1.01857	0.000945638	0.00587227	Cysteine-rich receptor-like protein kinase 2
AC23_M8_Tissue	VANPL_A_00004g006210	4760.96	2.40777	0.706862	2.98464e-05	0.000294231	putative chlorophyll a-b binding protein 6
AC23_M8_Tissue	VANPL_A_00004g006730	12.3072	-2.58093	1.21877	0.000395807	0.00280491	putative Myb family transcription factor
AC23_M8_Tissue	VANPL_A_00004g007890	5.91548	2.8347	1.613	0.000299184	0.00221237	5'-3' exoribonuclease 2
AC23_M8_Tissue	VANPL_A_00004g008670	15.0588	-2.29873	1.25383	0.000901833	0.00566451	protein ROS1-like
AC23_M8_Tissue	VANPL_A_00004g009370	6.01735	2.13428	1.52765	0.00156679	0.00899905	Oxysterol-binding protein-related protein 1C
AC23_M8_Tissue	VANPL_A_00005g000870	77.1714	2.85134	0.836053	1.9366e-05	0.000200979	putative blue copper binding protein
AC23_M8_Tissue	VANPL_A_00005g000960	20.3114	2.74757	0.964931	8.58625e-05	0.000742052	putative cyclin-A3-1
AC23_M8_Tissue	VANPL_A_00005g001830	15.089	-2.59123	0.825766	5.22449e-05	0.000483253	glucan endo-1,3-beta-glucosidase 6
AC23_M8_Tissue	VANPL_A_00005g001890	4.00912	-2.03864	1.64227	0.00164633	0.00935463	U-box domain-containing protein 35
AC23_M8_Tissue	VANPL_A_00005g002080	14.0862	-2.22955	1.0571	0.000660307	0.00433718	protein SMAX1-LIKE 4
AC23_M8_Tissue	VANPL_A_00005g002380	6.5173	-2.89221	1.68415	0.000248108	0.00187831	putative reverse transcriptase domain-containing protein
AC23_M8_Tissue	VANPL_A_00005g002490	8.91399	-2.35429	1.2908	0.000828965	0.00526534	probable isoaspartyl peptidase/L-asparaginase 2
AC23_M8_Tissue	VANPL_A_00005g002820	9.87517	-3.07764	1.31736	0.000124514	0.0010372	mediator of RNA polymerase II transcription subunit 15a-like isoform X1
AC23_M8_Tissue	VANPL_A_00005g004030	23.852	-2.55674	0.915783	0.000120993	0.00101027	AP2-like ethylene-responsive transcription factor AIL5
AC23_M8_Tissue	VANPL_A_00005g004730	632.042	2.53849	1.03193	0.000240696	0.00183167	photosystem II core complex proteins psbY, chloroplastic-like
AC23_M8_Tissue	VANPL_A_00005g005250	37.3065	2.71446	0.898962	6.09013e-05	0.000554218	transcription factor HY5 isoform X3
AC23_M8_Tissue	VANPL_A_00005g005460	12.4146	3.15321	1.08019	4.16054e-05	0.000393757	auxin-responsive protein SAUR76
AC23_M8_Tissue	VANPL_A_00005g005730	349.214	2.65395	0.840559	4.67032e-05	0.000436811	nitrate reductase [NADH]-like
AC23_M8_Tissue	VANPL_A_00005g008020	9.98088	3.34042	1.64013	8.33229e-05	0.000722958	auxin-responsive protein SAUR78
AC23_M8_Tissue	VANPL_A_00005g008240	30.5112	-2.07619	0.554128	1.20526e-05	0.000132291	phosphatidylinositol 4-phosphate 5-kinase 6-like
AC23_M8_Tissue	VANPL_A_00005g008450	11.3073	-2.00881	1.09251	0.00137	0.00806169	calmodulin binding protein PICBP-like
AC23_M8_Tissue	VANPL_A_00005g008880	12.4466	3.20129	1.28059	7.95078e-05	0.00069398	transmembrane protein 45B
AC23_M8_Tissue	VANPL_A_00005g010580	6.91698	-3.16237	1.64152	0.000131662	0.00108488	Hsp20/alpha crystallin family
AC23_M8_Tissue	VANPL_A_00005g010600	117.213	-2.51866	0.668261	9.14767e-06	0.000103377	probable choline kinase 2
AC23_M8_Tissue	VANPL_A_00005g012830	1920.18	2.90444	1.11087	0.000109178	0.000923507	transcription factor bHLH137
AC23_M8_Tissue	VANPL_A_00005g016010	10.7863	3.10051	1.51605	0.000152624	0.00122984	unnamed protein product
AC23_M8_Tissue	VANPL_A_00005g016920	12.6714	2.35739	0.906478	0.000223373	0.00171324	sugar transport protein 10-like
AC23_M8_Tissue	VANPL_A_00006g001220	11.3024	-2.5641	1.05728	0.000248112	0.00187831	ubiquitin-like protein ATG8
AC23_M8_Tissue	VANPL_A_00006g003020	58.4053	2.20842	0.616233	1.96516e-05	0.000203581	CASP-like protein 2D1
AC23_M8_Tissue	VANPL_A_00006g004710	8.74238	2.19994	1.439	0.0013746	0.00808064	FAF-like protein
AC23_M8_Tissue	VANPL_A_00006g005180	12.0942	3.03321	1.33853	0.000147302	0.0011952	heptahelical transmembrane protein 4
AC23_M8_Tissue	VANPL_A_00006g007550	4.22697	-2.07079	1.65328	0.00151596	0.00874735	putative reverse transcriptase domain-containing protein
AC23_M8_Tissue	VANPL_A_00006g008780	4.24154	-2.34091	1.64958	0.000888682	0.00558792	0
AC23_M8_Tissue	VANPL_A_00006g010690	15.3579	-3.05989	1.06643	5.31704e-05	0.000491007	probable BOI-related E3 ubiquitin-protein ligase 3
AC23_M8_Tissue	VANPL_A_00006g011170	469.363	2.39532	1.03849	0.000380505	0.00271404	chlorophyll a-b binding protein 13, chloroplastic
AC23_M8_Tissue	VANPL_A_00006g011550	21.93	-2.60568	0.978292	0.000149538	0.00120865	peroxidase 27-like
AC23_M8_Tissue	VANPL_A_00006g012710	1382.64	2.21563	1.00311	0.000561282	0.00377738	NAC domain-containing protein 2-like
AC23_M8_Tissue	VANPL_A_00007g000610	37.3846	-2.31566	0.743251	6.9668e-05	0.000620775	uncharacterized calcium-binding protein At1g02270 isoform X1
AC23_M8_Tissue	VANPL_A_00007g000930	18.9293	-2.41419	1.06977	0.000405687	0.00286335	protein YABBY 4
AC23_M8_Tissue	VANPL_A_00007g004580	54.0968	-2.38404	0.757226	6.09644e-05	0.000554504	AT-hook motif nuclear-localized protein 1
AC23_M8_Tissue	VANPL_A_00007g005330	9.01271	-2.76389	1.4443	0.000346615	0.00251429	wall-associated receptor kinase-like 14
AC23_M8_Tissue	VANPL_A_00007g005740	13.165	3.24156	1.28974	7.23369e-05	0.000641619	adenine phosphoribosyltransferase 3-like isoform X2
AC23_M8_Tissue	VANPL_A_00007g005820	49.2747	2.06444	0.776092	0.000247789	0.0018783	peroxisomal membrane protein 11B
AC23_M8_Tissue	VANPL_A_00007g010550	2182.14	2.4543	0.734907	3.47473e-05	0.000335744	Oxygen-evolving enhancer protein 2
AC23_M8_Tissue	VANPL_A_00008g000880	32.3957	2.06097	0.543198	1.03014e-05	0.000114796	Cytochrome P450 superfamily protein
AC23_M8_Tissue	VANPL_A_00008g002580	56.8956	2.03435	0.799445	0.000328889	0.00240062	patatin-like protein 6
AC23_M8_Tissue	VANPL_A_00008g003880	1714.81	2.61997	0.825955	4.66147e-05	0.000436216	Chlorophyll A-B binding protein
AC23_M8_Tissue	VANPL_A_00008g004240	21.0023	2.60231	1.52805	0.000533195	0.00362035	cyclin-U1-1 isoform X1
AC23_M8_Tissue	VANPL_A_00008g005690	24.4909	2.21619	0.89072	0.000322907	0.00236187	Rho guanine nucleotide exchange factor 10-like protein
AC23_M8_Tissue	VANPL_A_00008g005750	8.28273	-2.56662	1.39374	0.00054721	0.00370117	Calcium-binding protein CML24
AC23_M8_Tissue	VANPL_A_00008g006590	15.1009	2.41026	0.902048	0.000182304	0.00143468	origin of replication complex subunit 6
AC23_M8_Tissue	VANPL_A_00008g008320	26.9627	2.90714	0.904639	3.02603e-05	0.000297142	hypothetical protein KFK09_013076
AC23_M8_Tissue	VANPL_A_00008g009830	12.9158	-3.31019	0.998297	1.31982e-05	0.000142984	unnamed product
AC23_M8_Tissue	VANPL_A_00009g000460	793.12	-2.12832	0.759725	0.000170826	0.00135593	putative polyamine oxidase 2
AC23_M8_Tissue	VANPL_A_00009g000570	19.7381	3.05428	0.979439	3.12091e-05	0.000305772	F-box/LRR-repeat protein At3g48880-like isoform X1
AC23_M8_Tissue	VANPL_A_00009g000890	1627.46	2.33879	0.817805	0.00012801	0.00106028	tetratricopeptide repeat protein 38
AC23_M8_Tissue	VANPL_A_00009g001440	12.8823	2.166	1.12103	0.000959927	0.00594205	G-type lectin S-receptor-like serine/threonine-protein kinase LECRK4
AC23_M8_Tissue	VANPL_A_00009g002790	54.0187	-2.02457	0.675745	0.000110635	0.000933578	expansin-like B1
AC23_M8_Tissue	VANPL_A_00009g004150	9.46903	-2.12449	1.28306	0.00147365	0.00855665	60S acidic ribosomal protein P0
AC23_M8_Tissue	VANPL_A_00009g006400	6.00846	-3.17494	1.59725	0.000128609	0.00106372	heavy metal-associated isoprenylated plant protein 36-like isoform X1
AC23_M8_Tissue	VANPL_A_00009g007560	10.5156	-3.11821	1.30754	0.000108483	0.000918515	putative WRKY transcription factor 40
AC23_M8_Tissue	VANPL_A_00009g009510	24.7833	2.19434	0.664167	4.50419e-05	0.00042308	protein JINGUBANG-like
AC23_M8_Tissue	VANPL_A_00009g010460	17.2708	-2.29457	1.07077	0.000574629	0.00385094	Scarecrow-like protein 18
AC23_M8_Tissue	VANPL_A_00009g010560	34.9145	-2.06495	0.700989	0.000123811	0.00103184	PREDICTED: uncharacterized protein LOC103980330
AC23_M8_Tissue	VANPL_A_00010g000970	5.49356	2.84195	1.59128	0.000296248	0.00219436	protein PHYLLO, chloroplastic isoform X1
AC23_M8_Tissue	VANPL_A_00010g001350	40.4925	-2.1733	0.653643	4.2848e-05	0.000404861	Transcription factor MYB59
AC23_M8_Tissue	VANPL_A_00010g001770	6.00322	2.54035	1.66737	0.000564807	0.00379477	glycosyltransferase BC10-like
AC23_M8_Tissue	VANPL_A_00010g001890	17.6515	2.08798	0.951191	0.00065845	0.0043266	auxin-responsive protein SAUR71
AC23_M8_Tissue	VANPL_A_00010g002000	6.97988	3.12363	1.59559	0.000146691	0.00119246	phospholipase A1-Igamma1, chloroplastic-like
AC23_M8_Tissue	VANPL_A_00010g002040	7.49065	2.42496	1.55965	0.000801924	0.00512746	Tyrosine/DOPA decarboxylase 2
AC23_M8_Tissue	VANPL_A_00010g002580	25.4514	2.03588	0.867418	0.000506182	0.00346377	uncharacterized protein LOC122073524
AC23_M8_Tissue	VANPL_A_00010g003230	235.409	2.1921	0.95875	0.000496633	0.00340776	F-box protein
AC23_M8_Tissue	VANPL_A_00010g003590	18.8231	2.02658	0.956224	0.000810453	0.00517026	putative WRKY transcription factor 33
AC23_M8_Tissue	VANPL_A_00010g004220	18.8767	-2.14387	0.71639	0.000105775	0.00089739	Zinc finger protein
AC23_M8_Tissue	VANPL_A_00010g004550	36.5367	-2.18139	0.662235	4.65778e-05	0.000436104	phosphatidylinositol:ceramide inositolphosphotransferase 1-like
AC23_M8_Tissue	VANPL_A_00010g005340	97.3667	2.63357	0.71919	1.1673e-05	0.000128447	non-specific lipid-transfer protein 1-like
AC23_M8_Tissue	VANPL_A_00010g005570	36.4628	-2.00424	0.944319	0.000823224	0.00524028	groundhog protein 7
AC23_M8_Tissue	VANPL_A_00010g005740	3678.42	2.18011	0.836904	0.00025885	0.00194699	formate dehydrogenase, mitochondrial
AC23_M8_Tissue	VANPL_A_00010g009150	4.72021	2.32554	1.62793	0.000944362	0.00586643	sugar transporter erd6-like 6
AC23_M8_Tissue	VANPL_A_00010g009180	188.194	3.32669	1.38358	7.00835e-05	0.000623843	chlorophyll a-b binding protein of LHCII type 1-like
AC23_M8_Tissue	VANPL_A_00010g009200	19.0949	2.9572	1.00356	5.2558e-05	0.000485864	Glycerol-3-phosphate 2-O-acyltransferase 6
AC23_M8_Tissue	VANPL_A_00010g010750	27.4785	2.2354	0.718145	7.38543e-05	0.000653094	BEL1-like homeodomain protein 4
AC23_M8_Tissue	VANPL_A_00010g010790	113.851	2.8426	1.22559	0.00019407	0.00151435	exocyst complex component EXO70E2
AC23_M8_Tissue	VANPL_A_00011g000330	9.85809	-2.81114	1.38835	0.000290052	0.00215211	chalcone synthase
AC23_M8_Tissue	VANPL_A_00011g001070	222.952	2.59057	0.993733	0.00017045	0.00135478	Pentatricopeptide repeat-containing protein
AC23_M8_Tissue	VANPL_A_00011g002330	7.53472	-3.90319	1.43481	1.38694e-05	0.000149149	APC membrane recruitment protein 1
AC23_M8_Tissue	VANPL_A_00011g002600	7.39022	-3.82156	1.45698	1.86884e-05	0.00019464	putative DNA-binding protein ESCAROLA
AC23_M8_Tissue	VANPL_A_00011g003310	4.80281	2.33693	1.63041	0.000918871	0.00573043	probable cinnamyl alcohol dehydrogenase 6
AC23_M8_Tissue	VANPL_A_00011g004240	23.8113	-2.69173	0.779209	2.04081e-05	0.0002103	RHOMBOID-like protein 1
AC23_M8_Tissue	VANPL_A_00011g004410	7.87038	3.50869	1.5189	5.0721e-05	0.00047062	Purine permease 3
AC23_M8_Tissue	VANPL_A_00011g006520	17.058	-3.42324	1.06249	1.38412e-05	0.000148937	vicilin-like seed storage protein At2g18540
AC23_M8_Tissue	VANPL_A_00011g006700	8.88058	-2.45545	1.44435	0.00074673	0.00482523	heavy metal-associated isoprenylated plant protein 33
AC23_M8_Tissue	VANPL_A_00011g007190	6.06616	-3.17902	1.59879	0.00012726	0.00105606	Squamosa promoter-binding-like protein 18
AC23_M8_Tissue	VANPL_A_00011g010860	46.819	2.48646	1.98507	0.000223542	0.00171379	non-specific lipid-transfer protein-like
AC23_M8_Tissue	VANPL_A_00011g011400	10.6155	2.44152	1.46858	0.000778885	0.00500846	RING-H2 finger protein ATL65
AC23_M8_Tissue	VANPL_A_00011g011750	21.0727	3.52841	1.39064	3.94277e-05	0.000375906	hypothetical protein HPP92_021988
AC23_M8_Tissue	VANPL_A_00012g000380	11.6804	3.53493	1.63648	4.96999e-05	0.000463108	protein ECERIFERUM 1-like
AC23_M8_Tissue	VANPL_A_00012g004260	76.8547	-2.26082	0.636459	2.11757e-05	0.000217569	transcription factor RAX2-like
AC23_M8_Tissue	VANPL_A_00012g005520	350.539	2.11415	1.41653	0.00167461	0.0094907	aminotransferase class V-fold PLP-dependent enzyme
AC23_M8_Tissue	VANPL_A_00012g005720	30.6955	2.18252	0.578117	1.07274e-05	0.000119164	hexose carrier protein HEX6
AC23_M8_Tissue	VANPL_A_00012g006360	2275.67	2.12259	0.704679	0.00010173	0.000866359	photosystem I reaction center subunit V, chloroplastic
AC23_M8_Tissue	VANPL_A_00012g007550	15.2721	-3.38136	1.18844	3.27561e-05	0.00031879	protein IQ-domain 26-like
AC23_M8_Tissue	VANPL_A_00012g007660	18.1741	-3.39382	1.06631	1.59247e-05	0.000168256	MADS-box transcription factor 32
AC23_M8_Tissue	VANPL_A_00012g007830	363.318	2.79259	1.08797	0.000140379	0.00114627	cytochrome P450 94C1-like
AC23_M8_Tissue	VANPL_A_00012g008370	195.609	2.32964	1.03434	0.000454312	0.00316195	chalcone synthase
AC23_M8_Tissue	VANPL_A_00012g010350	22.1087	2.6703	1.06176	0.000183017	0.00143964	putative Fe-S metabolism associated domain, SufE
AC23_M8_Tissue	VANPL_A_00012g010740	128.339	-2.13875	0.572194	1.22776e-05	0.000134425	uncharacterized protein LOC120251750
AC23_M8_Tissue	VANPL_A_00013g000430	48.952	2.50206	0.938608	0.000167755	0.001337	vetispiradiene synthase 2-like
AC23_M8_Tissue	VANPL_A_00013g000750	12.1917	2.27762	1.41312	0.00113223	0.00684736	Alpha-humulene synthase
AC23_M8_Tissue	VANPL_A_00013g001560	14.8386	2.40817	1.11961	0.000487927	0.00335855	trans-resveratrol di-O-methyltransferase-like
AC23_M8_Tissue	VANPL_A_00013g001920	23.9009	2.36555	0.830248	0.000128283	0.00106164	putative membrane-associated kinase regulator 2
AC23_M8_Tissue	VANPL_A_00013g002970	21.6061	2.01097	0.714106	0.000175529	0.00138697	glycerophosphodiester phosphodiesterase GDPD1, chloroplastic-like
AC23_M8_Tissue	VANPL_A_00013g003570	77.2241	2.42263	0.675636	1.74412e-05	0.000183285	dnaJ homolog subfamily B member 1-like
AC23_M8_Tissue	VANPL_A_00013g005020	41.7574	2.67944	0.911991	7.64076e-05	0.000672618	integrin-linked protein kinase 1-like
AC23_M8_Tissue	VANPL_A_00013g005310	68.2385	2.44595	2.01644	0.000189808	0.00148506	major pollen allergen Ole e 1-like
AC23_M8_Tissue	VANPL_A_00013g006030	17.4933	2.30543	0.823152	0.000150812	0.00121692	calcineurin B-like protein 1
AC23_M8_Tissue	VANPL_A_00013g009040	5741.22	3.17756	0.929535	1.23271e-05	0.000134882	chlorophyll a-b binding protein of LHCII type 1
AC23_M8_Tissue	VANPL_A_00013g009340	41.7987	2.75274	0.828728	2.75356e-05	0.000274385	DUF538 domain containing protein
AC23_M8_Tissue	VANPL_A_00013g009370	16.8979	2.58823	1.22484	0.000393582	0.00279254	DUF538 domain containing protein
AC23_M8_Tissue	VANPL_A_00013g009700	239.225	2.13466	0.580325	1.49128e-05	0.00015899	flavonoid 3'-monooxygenase
AC23_M8_Tissue	VANPL_A_00014g000260	56.4908	2.68449	0.787293	2.32985e-05	0.000236467	protein NRT1/ PTR FAMILY 3.1
AC23_M8_Tissue	VANPL_A_00014g002900	13.0803	-2.27645	1.32606	0.00105837	0.00646913	putative laccase-9
AC23_M8_Tissue	VANPL_A_00014g003590	6.31101	-3.23389	1.59558	0.000110414	0.000932161	transcription factor bHLH93
AC23_M8_Tissue	VANPL_A_00014g003720	5.57761	2.87889	1.58715	0.000270933	0.00202397	kinesin-like protein KIN-7F
AC23_M8_Tissue	VANPL_A_00014g003810	4.43407	-2.30171	1.66143	0.000947467	0.00587947	putative pectinesterase
AC23_M8_Tissue	VANPL_A_00014g004570	53.5053	2.07275	0.588216	2.45821e-05	0.000248276	0
AC23_M8_Tissue	VANPL_00094g000660	46.8779	2.08859	0.552894	1.08591e-05	0.000120356	galactinol--sucrose galactosyltransferase-like
AC23_M8_Tissue	VANPL_00181g000080	4.83713	2.31909	1.63574	0.000948081	0.00588119	tetratricopeptide repeat protein
AC85_M6_Tissue	VANPL_A_00001g002350	167.605	2.89881	2.32875	0.000808325	0.00604996	rust resistance kinase Lr10-like
AC85_M6_Tissue	VANPL_A_00001g003440	9.52388	4.41016	1.84838	4.93094e-05	0.000524405	Pollen-specific protein C13
AC85_M6_Tissue	VANPL_A_00001g003450	7.19407	3.37683	2.04852	0.00034812	0.00291961	Pollen-specific protein C13
AC85_M6_Tissue	VANPL_A_00001g006890	24.0985	2.39681	0.766527	4.5679e-05	0.000491716	hypothetical protein HPP92_000789
AC85_M6_Tissue	VANPL_A_00001g007570	22.8961	2.17184	1.35347	0.0012059	0.00851742	protein MKS1-like
AC85_M6_Tissue	VANPL_A_00001g008350	12.2541	-4.83716	1.70164	1.51725e-05	0.000185316	hypothetical protein HPP92_001113
AC85_M6_Tissue	VANPL_A_00001g008960	12.6189	2.13168	1.27213	0.00112648	0.0080479	transcription factor MYB12
AC85_M6_Tissue	VANPL_A_00001g012650	36.7362	2.89316	0.810094	7.78786e-06	0.000101709	At4g00030-like protein
AC85_M6_Tissue	VANPL_A_00001g014130	68.6968	2.14991	0.596927	1.50318e-05	0.000183866	cysteine-rich receptor-like protein kinase 10
AC85_M6_Tissue	VANPL_A_00001g014700	8.15362	-3.3043	2.06533	0.000394829	0.00327372	endo-1,4-beta-xylanase 1-like isoform X1
AC85_M6_Tissue	VANPL_A_00001g015780	27.6532	2.13492	0.991206	0.000483883	0.00390974	methionine S-methyltransferase
AC85_M6_Tissue	VANPL_A_00001g017580	71.6075	2.13039	0.568894	9.70213e-06	0.000125055	xyloglucan endotransglycosylase/hydrolase 3
AC85_M6_Tissue	VANPL_A_00001g018200	7.48821	3.91033	2.33209	0.000207825	0.0018701	Myb-like DNA-binding domain
AC85_M6_Tissue	VANPL_A_00001g018370	99.2098	-2.63755	0.974281	9.83193e-05	0.000968876	PHD finger protein MALE MEIOCYTE DEATH 1-like
AC85_M6_Tissue	VANPL_A_00001g018690	2246.59	2.5168	0.716186	1.38094e-05	0.000171159	ABC transporter G family member 1-like
AC85_M6_Tissue	VANPL_A_00001g019470	5.35498	2.86949	2.30556	0.000837558	0.00622493	transcriptional regulator TAC1-like
AC85_M6_Tissue	VANPL_A_00001g019510	12.1321	4.00985	1.69465	6.65212e-05	0.000687278	0
AC85_M6_Tissue	VANPL_A_00001g019740	192.535	2.40576	0.672704	1.27726e-05	0.000159724	heavy metal-associated isoprenylated plant protein 39
AC85_M6_Tissue	VANPL_A_00001g021310	14.847	-2.25445	1.16388	0.000638898	0.00494329	pentatricopeptide repeat-containing protein At3g58590-like
AC85_M6_Tissue	VANPL_A_00001g024680	44.0338	2.11537	0.691074	6.9172e-05	0.000710867	cationic peroxidase 1-like
AC85_M6_Tissue	VANPL_A_00001g027000	15.759	-5.07548	1.76892	1.26232e-05	0.000158327	putative triacylglycerol lipase
AC85_M6_Tissue	VANPL_A_00001g029040	63.0274	-2.35469	0.651433	1.1922e-05	0.000150432	RNA exonuclease 4-like
AC85_M6_Tissue	VANPL_A_00001g031180	19.6247	2.83819	1.61467	0.000485016	0.00391512	7-deoxyloganetin glucosyltransferase
AC85_M6_Tissue	VANPL_A_00001g032800	273.818	3.26402	1.68711	0.000251101	0.00220166	PLAT domain-containing protein 3-like
AC85_M6_Tissue	VANPL_A_00001g035070	25.4956	2.43936	0.875363	9.93632e-05	0.000978588	F-box protein At1g67340-like
AC85_M6_Tissue	VANPL_A_00002g001440	8.12379	-3.12707	2.09742	0.000528858	0.00420829	LOB domain-containing protein 41
AC85_M6_Tissue	VANPL_A_00002g002590	9.04901	5.12719	1.95271	2.00646e-05	0.000238305	probable flavin-containing monooxygenase 1
AC85_M6_Tissue	VANPL_A_00002g003080	8.15246	5.06067	1.90224	1.95662e-05	0.000232879	zeatin O-glucosyltransferase-like
AC85_M6_Tissue	VANPL_A_00002g003950	118.487	-2.12657	0.585247	1.38889e-05	0.000171791	membrane protein PM19L
AC85_M6_Tissue	VANPL_A_00002g004960	386.29	-2.0201	0.530113	8.57341e-06	0.000111621	3-epi-6-deoxocathasterone 23-monooxygenase
AC85_M6_Tissue	VANPL_A_00002g005060	35.7343	-2.21077	0.652307	2.67108e-05	0.00030766	Zinc finger CCCH domain-containing protein 2
AC85_M6_Tissue	VANPL_A_00002g005110	52.3753	-2.43016	0.67681	1.192e-05	0.000150432	S-type anion channel SLAH2-like
AC85_M6_Tissue	VANPL_A_00002g007200	25.4793	2.92846	1.04673	6.10598e-05	0.000632925	cytokinin riboside 5'-monophosphate phosphoribohydrolase LOG7
AC85_M6_Tissue	VANPL_A_00002g008810	34.5521	2.40214	0.859082	0.000100695	0.000991123	nodulation-signaling pathway 2 protein
AC85_M6_Tissue	VANPL_A_00002g009400	23.4838	2.71899	1.03034	0.000105592	0.00103327	probable LRR receptor-like serine/threonine-protein kinase At1g56140
AC85_M6_Tissue	VANPL_A_00002g010050	53.6593	2.81108	1.11152	0.000122202	0.00117188	putative transcription factor NAM family
AC85_M6_Tissue	VANPL_A_00002g010910	69.8538	2.3437	0.872216	0.000135438	0.00128269	non-specific lipid-transfer protein-like protein At2g13820
AC85_M6_Tissue	VANPL_A_00003g000770	24.3503	-4.0357	1.76354	7.56779e-05	0.000771115	late embryogenesis abundant protein At3g53040
AC85_M6_Tissue	VANPL_A_00003g000850	30.6932	2.08362	0.690877	7.93315e-05	0.000804435	Transcription factor MYB44
AC85_M6_Tissue	VANPL_A_00003g000910	9.91968	-4.18618	1.88202	7.65636e-05	0.000779194	protein NEN4
AC85_M6_Tissue	VANPL_A_00003g001050	47.5042	2.05086	1.14529	0.00101377	0.00738092	DNA-directed RNA polymerase subunit beta'
AC85_M6_Tissue	VANPL_A_00003g001970	23.1806	2.03909	1.19165	0.00117416	0.00832474	Long-chain-alcohol oxidase FAO4B
AC85_M6_Tissue	VANPL_A_00003g001990	181.909	2.0376	0.574849	1.96266e-05	0.000233433	NDR1/HIN1-like protein 3
AC85_M6_Tissue	VANPL_A_00003g002990	118.428	-2.1486	0.75734	0.000115062	0.00111231	0
AC85_M6_Tissue	VANPL_A_00003g009220	33.8641	2.20488	0.616267	1.54018e-05	0.000187843	subtilisin-like protease SBT5.6
AC85_M6_Tissue	VANPL_A_00003g010730	25.9499	2.20422	0.972631	0.000365458	0.00304979	putative blue copper binding protein
AC85_M6_Tissue	VANPL_A_00003g012110	60.2407	-2.042	0.559355	1.4133e-05	0.000174269	high mobility group B protein 15
AC85_M6_Tissue	VANPL_A_00003g012880	117.6	2.07921	0.637095	4.21676e-05	0.000458624	protein CHLOROPLAST VESICULATION
AC85_M6_Tissue	VANPL_A_00004g002580	58.9751	2.99488	1.14296	8.52893e-05	0.000859139	putative disease resistance RPP13-like protein 1
AC85_M6_Tissue	VANPL_A_00004g003820	10.43	-4.34951	1.84031	5.34661e-05	0.000563256	aldehyde dehydrogenase family 2 member C4
AC85_M6_Tissue	VANPL_A_00004g004210	35.092	-2.95372	1.71185	0.000457876	0.00372651	Seed biotin-containing protein SBP65
AC85_M6_Tissue	VANPL_A_00004g006020	15.7958	-2.94737	1.85729	0.000560637	0.00442134	B3 domain-containing transcription factor ABI3
AC85_M6_Tissue	VANPL_A_00004g006730	35.9411	-2.92447	0.907681	2.11802e-05	0.000249963	putative Myb family transcription factor
AC85_M6_Tissue	VANPL_A_00004g007270	84.3147	2.18323	0.766919	0.000109239	0.00106276	Cytokinin riboside 5'-monophosphate phosphoribohydrolase LOG7
AC85_M6_Tissue	VANPL_A_00004g008670	34.455	-2.16935	1.03378	0.000519398	0.00414875	protein ROS1-like
AC85_M6_Tissue	VANPL_A_00005g004030	39.0072	-3.89428	1.37621	2.64471e-05	0.000305604	AP2-like ethylene-responsive transcription factor AIL5
AC85_M6_Tissue	VANPL_A_00005g005230	44.9839	2.72574	0.7737	1.08166e-05	0.000137727	cation/H(+) antiporter 19
AC85_M6_Tissue	VANPL_A_00005g005330	26.4895	2.16978	0.864614	0.000231343	0.00205092	stachyose synthase-like
AC85_M6_Tissue	VANPL_A_00005g006870	46.0712	4.24783	1.47636	1.91133e-05	0.000227812	alpha-terpineol synthase, chloroplastic-like
AC85_M6_Tissue	VANPL_A_00005g007820	12.315	3.93318	1.51655	4.40496e-05	0.00047693	sucrose transporter
AC85_M6_Tissue	VANPL_A_00005g011910	246.71	-2.02321	0.552793	1.39315e-05	0.000172164	Leucine-rich repeat (LRR) family protein
AC85_M6_Tissue	VANPL_A_00005g012800	103.529	2.56938	0.790737	2.79987e-05	0.000320953	putative cucumisin
AC85_M6_Tissue	VANPL_A_00005g012810	67.6623	2.07135	0.652071	5.33973e-05	0.000562885	subtilisin-like protease
AC85_M6_Tissue	VANPL_A_00005g014540	44.4535	2.48569	1.14848	0.000338309	0.00285158	peroxidase 4-like
AC85_M6_Tissue	VANPL_A_00005g018040	13.1631	3.70037	1.33708	3.4872e-05	0.000387564	Phospholipid-transporting ATPase 1
AC85_M6_Tissue	VANPL_A_00005g018310	44.0977	-2.09383	1.17238	0.000977155	0.00714226	Sulfate transporter 1.2
AC85_M6_Tissue	VANPL_A_00006g000380	25.514	-3.65511	1.26469	2.6856e-05	0.000309121	11-beta-hydroxysteroid dehydrogenase-like 5
AC85_M6_Tissue	VANPL_A_00006g004320	30.0802	-2.45916	0.700802	1.48668e-05	0.000182246	cation/calcium exchanger 4-like
AC85_M6_Tissue	VANPL_A_00006g005220	219.26	-2.13269	0.685858	6.03671e-05	0.000626907	probable N-acetyltransferase HLS1
AC85_M6_Tissue	VANPL_A_00006g006300	615.621	2.16475	1.02644	0.000511592	0.00410202	3'-N-debenzoyl-2'-deoxytaxol N-benzoyltransferase
AC85_M6_Tissue	VANPL_A_00006g007910	35.1806	2.17744	1.04229	0.000524363	0.00418046	CASP-like protein 1E1
AC85_M6_Tissue	VANPL_A_00006g009450	8.71262	4.10681	2.36154	0.000163012	0.00150725	potassium transporter 4
AC85_M6_Tissue	VANPL_A_00007g000100	12.4044	-4.80005	1.73393	1.82115e-05	0.000217837	beta-galactosidase 13-like
AC85_M6_Tissue	VANPL_A_00007g001060	58.5733	2.06311	0.71998	0.00011555	0.00111638	carotenoid oxygenase family protein
AC85_M6_Tissue	VANPL_A_00007g001080	55.9057	2.16254	0.659928	3.79889e-05	0.000418264	ethylene-responsive transcription factor ERF039-like
AC85_M6_Tissue	VANPL_A_00007g001650	114.619	-2.02691	1.06336	0.000848443	0.00629468	deoxyhypusine synthase
AC85_M6_Tissue	VANPL_A_00007g001810	33.8239	-2.53781	0.731675	1.55049e-05	0.00018895	S-norcoclaurine synthase 1-like
AC85_M6_Tissue	VANPL_A_00007g001840	9.93892	-3.92275	1.99895	0.000142377	0.00133559	glucan endo-1,3-beta-glucosidase 11-like
AC85_M6_Tissue	VANPL_A_00007g005860	9.76631	2.64902	1.22233	0.000287927	0.00248304	WAT1-related protein
AC85_M6_Tissue	VANPL_A_00007g008040	19.6478	4.29645	1.35042	8.47818e-06	0.000110552	Cucumisin
AC85_M6_Tissue	VANPL_A_00007g013180	6.10229	3.84963	2.23064	0.000208239	0.00187281	shikimate O-hydroxycinnamoyltransferase-like
AC85_M6_Tissue	VANPL_A_00007g013290	8.43867	4.86389	2.0398	3.66115e-05	0.000404486	shikimate O-hydroxycinnamoyltransferase-like
AC85_M6_Tissue	VANPL_A_00008g000950	12.3767	-3.69036	2.20818	0.00025551	0.00223332	probable nucleoredoxin 1
AC85_M6_Tissue	VANPL_A_00008g001270	5.15468	2.92415	2.29609	0.000776814	0.00585646	sphinganine C4-monooxygenase 1-like
AC85_M6_Tissue	VANPL_A_00008g001280	5.92368	2.94635	2.35538	0.000761935	0.00575463	sphinganine C4-monooxygenase 1-like
AC85_M6_Tissue	VANPL_A_00008g001390	21.4491	2.75496	0.770858	8.94726e-06	0.000116038	galactose mutarotase-like
AC85_M6_Tissue	VANPL_A_00008g003110	38.7771	2.50353	1.00246	0.000174069	0.00159717	cytochrome P450 71A1-like
AC85_M6_Tissue	VANPL_A_00008g003770	9.05401	-3.30046	2.12336	0.00041757	0.00343681	Cytochrome P450
AC85_M6_Tissue	VANPL_A_00008g003970	10.483	-2.75945	2.25005	0.000962736	0.00706147	Desiccation-related protein
AC85_M6_Tissue	VANPL_A_00008g008020	35.7344	-2.30606	0.768692	6.81746e-05	0.000701906	xyloglucan endo-transglycosylase
AC85_M6_Tissue	VANPL_A_00008g010500	77.9176	-2.18215	0.752334	9.6466e-05	0.000953973	receptor likey region, transmembrane domain- and ring domain-containing protein 2
AC85_M6_Tissue	VANPL_A_00009g000370	23.4351	2.61112	1.02222	0.000139787	0.00131571	tify domain
AC85_M6_Tissue	VANPL_A_00009g000380	9.96156	2.97733	1.24981	0.000141588	0.00132967	protein TIFY 5A
AC85_M6_Tissue	VANPL_A_00009g000410	71.4041	2.07373	0.850923	0.000292489	0.00251592	probable glutathione S-transferase
AC85_M6_Tissue	VANPL_A_00009g001410	101.357	-2.07663	0.620115	3.34847e-05	0.000375127	protein NRT1/ PTR FAMILY 7.3-like
AC85_M6_Tissue	VANPL_A_00009g002140	15.8047	3.44324	1.20499	3.40777e-05	0.0003805	CBL-interacting serine/threonine-protein kinase 14
AC85_M6_Tissue	VANPL_A_00009g004150	10.4689	-3.75024	2.09146	0.000208502	0.00187417	60S acidic ribosomal protein P0
AC85_M6_Tissue	VANPL_A_00009g010700	76.3052	-2.04329	0.61135	3.49956e-05	0.000388423	ethylene-responsive transcription factor WRI1
AC85_M6_Tissue	VANPL_A_00009g010820	34.9314	-2.16509	0.887984	0.00026911	0.00234	putative transcription factor NAM family
AC85_M6_Tissue	VANPL_A_00009g012230	7.67018	-2.74088	2.11394	0.000947068	0.00696481	probable 2-oxoglutarate-dependent dioxygenase AOP1
AC85_M6_Tissue	VANPL_A_00010g000960	40.2368	2.31489	0.829282	0.000110293	0.00107176	protein PHYLLO, chloroplastic-like isoform X1
AC85_M6_Tissue	VANPL_A_00010g002530	33.7614	2.13183	0.757015	0.000122446	0.00117355	probable transcription factor KAN4
AC85_M6_Tissue	VANPL_A_00010g004430	9.21037	-3.91254	1.94905	0.000133841	0.00127115	Mannose-specific lectin
AC85_M6_Tissue	VANPL_A_00010g005570	19.4701	-2.00163	1.13187	0.00110884	0.00794896	groundhog protein 7
AC85_M6_Tissue	VANPL_A_00010g009150	8.95455	5.23435	1.87342	1.35442e-05	0.000168245	sugar transporter erd6-like 6
AC85_M6_Tissue	VANPL_A_00010g009270	24.4251	2.59197	1.47104	0.000610085	0.00475765	U-box domain-containing protein 21-like
AC85_M6_Tissue	VANPL_A_00010g009280	101.055	-2.69528	0.917549	5.48481e-05	0.00057457	probable flavin-containing monooxygenase 1
AC85_M6_Tissue	VANPL_A_00010g009340	223.606	2.54981	1.89029	0.00111932	0.00801038	MACPF domain-containing protein
AC85_M6_Tissue	VANPL_A_00010g010180	1854.48	3.286	1.31672	8.66627e-05	0.000871403	---NA---
AC85_M6_Tissue	VANPL_A_00010g012020	13.3756	4.15171	1.80764	6.88934e-05	0.000708437	lignin-forming anionic peroxidase-like
AC85_M6_Tissue	VANPL_A_00011g000270	13.4053	2.41112	1.05886	0.000293952	0.00252312	putative triacylglycerol lipase
AC85_M6_Tissue	VANPL_A_00011g002260	4386.21	-2.27658	0.990117	0.000320129	0.00272159	4-coumarate--CoA ligase 2-like
AC85_M6_Tissue	VANPL_A_00011g002600	8.85928	-3.16759	2.13644	0.000512373	0.00410632	putative DNA-binding protein ESCAROLA
AC85_M6_Tissue	VANPL_A_00011g003230	25.2621	3.18709	1.71282	0.000302061	0.00258632	salt tolerance receptor-like cytoplasmic kinase 1
AC85_M6_Tissue	VANPL_A_00011g003380	7.82286	4.4032	2.18548	9.0778e-05	0.000904116	hypothetical protein J5N97_007474
AC85_M6_Tissue	VANPL_A_00011g004400	23.1422	3.86184	1.24438	1.34607e-05	0.000167331	purine permease 3-like
AC85_M6_Tissue	VANPL_A_00011g004410	5.3059	2.80812	2.30714	0.000909265	0.00670738	Purine permease 3
AC85_M6_Tissue	VANPL_A_00011g004430	23.3222	2.94594	0.882397	1.49414e-05	0.000183026	purine permease 3-like
AC85_M6_Tissue	VANPL_A_00011g006410	366.849	5.60444	2.06229	1.24297e-05	0.000156251	omega-hydroxypalmitate O-feruloyl transferase
AC85_M6_Tissue	VANPL_A_00011g008620	190.109	2.23182	0.67612	3.35152e-05	0.000375219	CBS domain-containing protein CBSCBSPB5 isoform X3
AC85_M6_Tissue	VANPL_A_00011g008830	49.1246	-2.94242	0.859541	1.16916e-05	0.000147858	ethylene-responsive transcription factor ERF113-like
AC85_M6_Tissue	VANPL_A_00012g000830	10.9139	-3.15047	2.24489	0.000559293	0.00441281	EC protein I/II
AC85_M6_Tissue	VANPL_A_00012g002110	13.0342	-4.14189	2.09374	0.000117315	0.00113084	Transcription factor ALC
AC85_M6_Tissue	VANPL_A_00012g005050	11.5302	2.97299	1.29984	0.000171003	0.00157334	ras guanine nucleotide exchange factor K
AC85_M6_Tissue	VANPL_A_00012g005070	10.7902	5.41564	1.9189	1.15016e-05	0.00014578	thaumatin-like protein 1
AC85_M6_Tissue	VANPL_A_00012g005720	25.5702	2.78483	0.936244	4.60022e-05	0.000494244	hexose carrier protein HEX6
AC85_M6_Tissue	VANPL_A_00012g006840	70.7991	2.01358	0.844869	0.000343917	0.00289015	probable WRKY transcription factor 30
AC85_M6_Tissue	VANPL_A_00012g007040	32.4044	-2.08689	0.943359	0.000452695	0.00368792	putative glucose-6-phosphate 1-epimerase
AC85_M6_Tissue	VANPL_A_00012g009570	21.8179	-4.34843	1.46256	1.43061e-05	0.000176145	sister of evergreen
AC85_M6_Tissue	VANPL_A_00012g010090	38.8012	3.03349	1.0544	4.60739e-05	0.000494381	potassium transporter 5-like
AC85_M6_Tissue	VANPL_A_00012g010900	10.594	-3.84564	2.06747	0.000175789	0.00160984	HEAT-INDUCIBLE TRANSCRIPTION REPRESSOR (DUF639)-RELATED
AC85_M6_Tissue	VANPL_A_00012g011090	81.829	3.1526	2.13191	0.000522094	0.00416633	plastid movement impaired protein
AC85_M6_Tissue	VANPL_A_00012g011670	20.2514	3.70046	1.22414	1.85886e-05	0.000221874	S-+-linalool synthase
AC85_M6_Tissue	VANPL_A_00013g000640	661.662	2.52187	1.42459	0.00064545	0.00498478	probable terpene synthase 2 isoform X2
AC85_M6_Tissue	VANPL_A_00013g000750	17.4921	2.15098	1.19358	0.000895755	0.00661353	Alpha-humulene synthase
AC85_M6_Tissue	VANPL_A_00013g000790	11.2262	2.5879	1.66273	0.000832752	0.00620284	Alpha-humulene synthase
AC85_M6_Tissue	VANPL_A_00013g000920	31.3401	2.04058	0.734372	0.000143683	0.00134709	Alpha-humulene synthase
AC85_M6_Tissue	VANPL_A_00013g001330	79.0131	2.00863	0.531381	9.57973e-06	0.000123667	protein DMP4-like
AC85_M6_Tissue	VANPL_A_00013g001560	25.7032	2.8447	1.16055	0.000138958	0.00131011	trans-resveratrol di-O-methyltransferase-like
AC85_M6_Tissue	VANPL_A_00013g001950	22.4091	-2.96841	0.961688	2.90903e-05	0.00033053	putative cell division cycle ATPase
AC85_M6_Tissue	VANPL_A_00013g003560	316.063	3.50728	1.08812	1.24602e-05	0.000156517	dnaJ homolog subfamily B member 1-like
AC85_M6_Tissue	VANPL_A_00013g004900	191.386	2.64203	1.8003	0.000885483	0.00654345	vacuolar-processing enzyme
AC85_M6_Tissue	VANPL_A_00013g004920	8.82101	3.92205	2.01783	0.000146523	0.00136912	vacuolar-processing enzyme
AC85_M6_Tissue	VANPL_A_00013g008710	40.235	2.95729	0.853526	1.01567e-05	0.000130513	chitinase 2-like
AC85_M6_Tissue	VANPL_A_00013g009340	30.4362	2.80159	1.2273	0.000201197	0.00181629	DUF538 domain containing protein
AC85_M6_Tissue	VANPL_A_00013g009370	17.3068	3.73474	1.70361	0.000111493	0.00108154	DUF538 domain containing protein
AC85_M6_Tissue	VANPL_A_00014g002880	19.9439	3.29729	1.36564	0.000101364	0.000996535	laccase 14
AC85_M6_Tissue	VANPL_A_00014g004010	96.5352	2.49365	0.881739	8.593e-05	0.000865073	caffeic acid 3-O-methyltransferase-like
AC85_M6_Tissue	VANPL_A_00014g004910	376.611	4.13136	2.45045	0.000167369	0.00154244	geraniol 8-hydroxylase-like
AC85_M6_Tissue	VANPL_A_00014g006290	19.6489	-2.08041	1.10544	0.000839115	0.00623099	hypothetical protein LR48_Vigan11g011700
AC85_M6_Tissue	VANPL_00050g001360	27.0153	-2.60134	0.856285	4.69922e-05	0.000502628	E3 ubiquitin-protein ligase UPL3-like
AC85_M6_Tissue	VANPL_00094g000540	31.5291	2.94813	0.881558	1.46666e-05	0.000180187	pectinesterase 2
AC85_M6_Tissue	VANPL_00181g000210	19.1196	-5.23781	1.8288	1.16904e-05	0.000147858	EC protein I/II
AC85_M6_Tissue	VANPL_00802g000390	10.9368	2.52997	1.62568	0.000884038	0.00653853	photosystem II protein D2
AC85_M6_Tissue	VANPL_14249g000060	12.5942	3.07759	1.71646	0.000369512	0.00308209	cytochrome c oxidase subunit 2
AC85_M6_Tissue	VANPL_18865g000010	31.8014	2.10429	0.761616	0.000141383	0.00132849	maturase K
AC85_M6_Tissue	VANPL_18865g000020	22.4027	2.91006	0.881786	1.72818e-05	0.000207753	photosystem II protein K
AC85_M6_Tissue	VANPL_18865g000040	48.6423	2.07064	0.741347	0.000135737	0.00128407	ATP synthase CF0 subunit IV
AC85_M6_Tissue	VANPL_18865g000070	23.9578	2.34643	0.769984	5.84839e-05	0.000608102	RNA polymerase beta' subunit
AC85_M7_Tissue	VANPL_A_00001g002100	4.4982	-2.59178	1.95055	0.00385076	0.0098286	---NA---
AC85_M7_Tissue	VANPL_A_00001g002670	2709.68	6.49521	0.128409	0	0	scopoletin glucosyltransferase
AC85_M7_Tissue	VANPL_A_00001g002800	6.63872	-3.7109	1.86304	0.000545555	0.00164702	eukaryotic translation initiation factor 4E-1
AC85_M7_Tissue	VANPL_A_00001g004780	1689.11	-4.18006	0.111264	0	0	agamous-like MADS-box protein AGL11 isoform X2
AC85_M7_Tissue	VANPL_A_00001g005300	3768.22	3.58895	0.0741551	0	0	magnesium-protoporphyrin IX monomethyl ester (oxidative) cyclase
AC85_M7_Tissue	VANPL_A_00001g005950	4.38187	3.17359	2.09386	0.00170123	0.00467592	protein NETWORKED 4B
AC85_M7_Tissue	VANPL_A_00001g006070	6177.48	4.25979	0.0626151	0	0	protein NRT1/ PTR FAMILY 2.11-like
AC85_M7_Tissue	VANPL_A_00001g006190	5264.15	-2.91842	0.060116	0	0	Cytochrome P450
AC85_M7_Tissue	VANPL_A_00001g006590	10301.5	4.31231	0.072652	0	0	oxygen-evolving enhancer protein 3, chloroplastic
AC85_M7_Tissue	VANPL_A_00001g006740	19.6488	2.22813	0.820635	0.000277542	0.00087542	---NA---
AC85_M7_Tissue	VANPL_A_00001g006960	6410.95	-3.03593	0.0575001	0	0	cytochrome P450 78A5
AC85_M7_Tissue	VANPL_A_00001g007490	2180.86	-3.49231	0.0926873	0	0	probable glutathione S-transferase
AC85_M7_Tissue	VANPL_A_00001g007570	15.6658	2.89434	0.995735	0.000148805	0.000489954	protein MKS1-like
AC85_M7_Tissue	VANPL_A_00001g008090	42.1748	2.09665	0.608419	3.30019e-05	0.000118616	gibberellin 2-beta-dioxygenase 8-like
AC85_M7_Tissue	VANPL_A_00001g008350	9.37267	-4.62965	1.66029	5.62232e-05	0.00019625	hypothetical protein HPP92_001113
AC85_M7_Tissue	VANPL_A_00001g008880	4.93679	-2.85043	1.95477	0.0025439	0.00673151	outer envelope pore protein 16-2, chloroplastic-like
AC85_M7_Tissue	VANPL_A_00001g009770	6939.11	-3.16237	0.0664793	0	0	beta-glucosidase 42
AC85_M7_Tissue	VANPL_A_00001g010220	6.45262	-3.76113	1.82218	0.000466407	0.0014208	protein NETWORKED 3C-like
AC85_M7_Tissue	VANPL_A_00001g011490	5.39737	4.09424	1.91825	0.000308406	0.000967089	Alpha-terpineol synthase, chloroplastic
AC85_M7_Tissue	VANPL_A_00001g012480	11.1534	2.33697	1.10517	0.00114303	0.00325034	zeta-carotene desaturase, chloroplastic/chromoplastic isoform X2
AC85_M7_Tissue	VANPL_A_00001g012500	19.7786	3.1909	0.933176	3.40681e-05	0.000122239	amine oxidase
AC85_M7_Tissue	VANPL_A_00001g012610	69089.9	-3.96398	0.0556849	0	0	phenylalanine ammonia-lyase-like
AC85_M7_Tissue	VANPL_A_00001g012910	5.74005	-3.33427	1.91321	0.00110617	0.00315754	xyloglucan galactosyltransferase KATAMARI1 homolog
AC85_M7_Tissue	VANPL_A_00001g014120	5.53906	-3.22526	1.92532	0.00134303	0.00376548	probable galacturonosyltransferase 12
AC85_M7_Tissue	VANPL_A_00001g016000	24.7357	-2.08007	0.7966	0.000371897	0.00115251	Ribonuclease H-like superfamily
AC85_M7_Tissue	VANPL_A_00001g016420	4422.05	-3.40803	0.0763821	0	0	IAA-amino acid hydrolase ILR1-like 4
AC85_M7_Tissue	VANPL_A_00001g018200	4.77775	3.65408	2.01162	0.000737745	0.00218576	Myb-like DNA-binding domain
AC85_M7_Tissue	VANPL_A_00001g018800	9034.13	4.44767	0.061526	0	0	chlorophyll a-b binding protein CP24 10A, chloroplastic
AC85_M7_Tissue	VANPL_A_00001g019870	12276.5	4.26949	0.0517971	0	0	chlorophyll a-b binding protein CP26, chloroplastic
AC85_M7_Tissue	VANPL_A_00001g020860	10.9596	2.51199	1.10925	0.000763987	0.00225573	flowering locus T protein
AC85_M7_Tissue	VANPL_A_00001g021310	17.3254	-2.1518	1.13724	0.00202468	0.00548335	pentatricopeptide repeat-containing protein At3g58590-like
AC85_M7_Tissue	VANPL_A_00001g022070	17.4743	-2.37929	1.11306	0.00106755	0.00305901	bZIP transcription factor TGA10 isoform X2
AC85_M7_Tissue	VANPL_A_00001g023550	18.9061	2.4206	0.86024	0.000208922	0.000671928	cytochrome P450 87A3
AC85_M7_Tissue	VANPL_A_00001g023760	3982	3.22498	0.0711712	0	0	putative transcription factor WD40-like family
AC85_M7_Tissue	VANPL_A_00001g024120	67.6488	2.82962	1.20116	0.000544226	0.00164342	E3 ubiquitin-protein ligase PUB23-like
AC85_M7_Tissue	VANPL_A_00001g024680	18.0661	2.51187	0.845661	0.000136421	0.000451862	cationic peroxidase 1-like
AC85_M7_Tissue	VANPL_A_00001g024910	21.0579	-2.94608	0.928173	7.2959e-05	0.000251047	---NA---
AC85_M7_Tissue	VANPL_A_00001g029000	17.0084	-2.15682	0.981225	0.00100851	0.00290427	dof zinc finger protein DOF5.6 isoform X1
AC85_M7_Tissue	VANPL_A_00001g029320	4402.2	6.44489	0.0926775	0	0	3-hydroxy-3-methylglutaryl-coenzyme A reductase 1
AC85_M7_Tissue	VANPL_A_00001g029370	18.5596	2.81243	0.849073	5.06362e-05	0.00017776	alpha-humulene synthase
AC85_M7_Tissue	VANPL_A_00001g029450	6.54646	4.59449	1.81796	9.90187e-05	0.000334093	(-)-germacrene D synthase-like
AC85_M7_Tissue	VANPL_A_00001g029490	15.6633	2.61015	0.873989	0.000129001	0.000428855	alpha-humulene synthase
AC85_M7_Tissue	VANPL_A_00001g029510	15.2711	3.37766	0.98834	3.18026e-05	0.000114617	Alpha-humulene synthase
AC85_M7_Tissue	VANPL_A_00001g029690	9.37002	2.18691	1.39477	0.00389627	0.00993375	reticulon-like protein B1
AC85_M7_Tissue	VANPL_A_00001g029770	7.86771	-4.31695	1.69089	0.000120906	0.000403035	glycerol-3-phosphate acyltransferase 1-like
AC85_M7_Tissue	VANPL_A_00001g030150	2839.6	5.06042	0.108308	0	0	BURP domain protein RD22-like
AC85_M7_Tissue	VANPL_A_00001g030310	29.6407	2.15533	0.69142	9.17178e-05	0.000310802	NAC domain-containing protein 75 isoform X1
AC85_M7_Tissue	VANPL_A_00001g031600	9.45785	3.38549	1.39327	0.00033316	0.00103827	organic cation/carnitine transporter 4
AC85_M7_Tissue	VANPL_A_00001g032830	9.19186	4.50147	1.58743	5.70411e-05	0.000198943	PLAT domain-containing protein 3-like
AC85_M7_Tissue	VANPL_A_00001g033440	2224	5.27474	0.107039	0	0	hypothetical protein OIU77_030592
AC85_M7_Tissue	VANPL_A_00001g033870	2246.53	4.05796	0.0897305	0	0	cellulose synthase-like protein H1 isoform X1
AC85_M7_Tissue	VANPL_A_00001g033910	2021.21	4.747	0.100758	0	0	cellulose synthase-like protein H1 isoform X1
AC85_M7_Tissue	VANPL_A_00001g033950	34.9297	2.04619	0.608009	4.27732e-05	0.000151487	Zinc finger, C2H2 type
AC85_M7_Tissue	VANPL_A_00001g034320	12.9405	2.76321	1.13034	0.000462631	0.0014108	U-box domain-containing protein 26-like
AC85_M7_Tissue	VANPL_A_00001g034670	2784.35	-3.09136	0.081562	0	0	histone H4-like
AC85_M7_Tissue	VANPL_A_00002g001230	5.44176	-3.08757	1.95293	0.00173057	0.00474897	polyadenylate-binding protein 2-like
AC85_M7_Tissue	VANPL_A_00002g001390	7.46941	4.73052	1.85141	8.31013e-05	0.000283392	zinc finger protein GIS3-like
AC85_M7_Tissue	VANPL_A_00002g001750	14278.9	3.71435	0.0628123	0	0	oxygen-evolving enhancer protein 1, chloroplastic
AC85_M7_Tissue	VANPL_A_00002g002200	3795.29	4.6991	0.0759579	0	0	2Fe-2S iron-sulfur cluster binding domain-containing protein
AC85_M7_Tissue	VANPL_A_00002g002260	8.63905	2.70123	1.45378	0.00158019	0.00436911	TLC domain-containing protein 5
AC85_M7_Tissue	VANPL_A_00002g002400	25.1485	-2.42822	0.832826	0.00015948	0.000522199	protein ALTERED PHOSPHATE STARVATION RESPONSE 1
AC85_M7_Tissue	VANPL_A_00002g002590	7.4362	4.89512	1.7623	4.52246e-05	0.000159774	probable flavin-containing monooxygenase 1
AC85_M7_Tissue	VANPL_A_00002g003120	6.51455	4.63733	1.7917	8.46042e-05	0.000288174	cis-zeatin O-glucosyltransferase 1
AC85_M7_Tissue	VANPL_A_00002g003300	15.8266	-2.87784	1.009	0.000171291	0.000558531	P-loop NTPase domain-containing protein LPA1-like isoform X1
AC85_M7_Tissue	VANPL_A_00002g003820	9.06919	-4.68932	1.59711	3.81626e-05	0.00013614	two-component response regulator ORR3
AC85_M7_Tissue	VANPL_A_00002g006210	8.94801	-4.54101	1.67078	7.08628e-05	0.000244274	CRIB domain-containing protein RIC7-like
AC85_M7_Tissue	VANPL_A_00002g006370	4.30826	2.68333	2.14695	0.00366889	0.00940426	AT-hook motif nuclear-localized protein 23-like
AC85_M7_Tissue	VANPL_A_00002g006560	8.72638	-4.55435	1.64216	6.2229e-05	0.000215768	golgin subfamily A member 6-like protein 22
AC85_M7_Tissue	VANPL_A_00002g006810	14.7147	3.3517	1.11998	9.91132e-05	0.000334346	probable WRKY transcription factor 24
AC85_M7_Tissue	VANPL_A_00002g008130	7.71846	-4.28847	1.6921	0.000128578	0.000427696	transmembrane protein 205
AC85_M7_Tissue	VANPL_A_00002g008180	11.8973	4.2885	1.37078	3.49752e-05	0.000125289	hypothetical protein HPP92_005428
AC85_M7_Tissue	VANPL_A_00002g008240	17228.4	3.17317	0.0649246	0	0	abscisic stress ripening
AC85_M7_Tissue	VANPL_A_00002g008790	15985.1	2.0696	0.0467157	0	0	7-deoxyloganetin glucosyltransferase
AC85_M7_Tissue	VANPL_A_00002g010570	34.8002	2.2308	0.70325	7.79568e-05	0.000266908	Histone deacetylase complex subunit SAP30 Sin3 binding domain
AC85_M7_Tissue	VANPL_A_00002g012330	6.47298	4.31055	1.94961	0.000224072	0.000716616	putative dynein ATPase
AC85_M7_Tissue	VANPL_A_00002g012890	10.5354	2.31221	1.20802	0.00178664	0.00489424	denticleless protein homolog isoform X2
AC85_M7_Tissue	VANPL_A_00002g013290	14.2007	2.25551	1.0083	0.000892063	0.00259817	fe-S cluster assembly factor HCF101, chloroplastic
AC85_M7_Tissue	VANPL_A_00003g000830	43.6739	-2.31533	0.669837	3.24282e-05	0.000116701	hypothetical protein FNV43_RR15371
AC85_M7_Tissue	VANPL_A_00003g000850	18.4032	2.23807	0.920058	0.000563628	0.00169532	Transcription factor MYB44
AC85_M7_Tissue	VANPL_A_00003g000990	26386.3	-3.25244	0.0482738	0	0	Trans-cinnamate 4-monooxygenase
AC85_M7_Tissue	VANPL_A_00003g001230	13.4653	-2.14051	1.25741	0.00306148	0.00796857	U-box domain-containing protein 44-like
AC85_M7_Tissue	VANPL_A_00003g002520	14.3097	-3.83333	1.35831	0.000105627	0.000355066	pathogenesis-related protein 1-like
AC85_M7_Tissue	VANPL_A_00003g002640	3492.12	-3.88283	0.0909615	0	0	Plant invertase/pectin methylesterase inhibitor superfamily protein
AC85_M7_Tissue	VANPL_A_00003g002890	9854.32	3.9996	0.0513462	0	0	pyruvate, phosphate dikinase 2-like isoform X2
AC85_M7_Tissue	VANPL_A_00003g003130	11104.3	-2.70011	0.0519375	0	0	stearoyl-[acyl-carrier-protein] 9-desaturase, chloroplastic-like
AC85_M7_Tissue	VANPL_A_00003g003470	11.1111	2.71031	1.15204	0.000579399	0.00173971	E3 ubiquitin protein ligase DRIP2-like
AC85_M7_Tissue	VANPL_A_00003g004830	60.4785	3.38719	1.2366	0.000174705	0.000568875	photosystem I P700 chlorophyll a apoprotein A2
AC85_M7_Tissue	VANPL_A_00003g005250	14.0252	-4.52675	1.47597	3.25457e-05	0.000117099	calcium-dependent protein kinase
AC85_M7_Tissue	VANPL_A_00003g005390	7.72751	-4.26345	1.70604	0.000140651	0.000464975	alkane hydroxylase MAH1-like
AC85_M7_Tissue	VANPL_A_00003g006300	5.99808	-3.47857	1.89006	0.000843703	0.00246736	B3 domain-containing protein Os03g0120900
AC85_M7_Tissue	VANPL_A_00003g006310	5.17855	-2.98162	1.95199	0.00205279	0.00554814	GLABRA2 expression modulator-like
AC85_M7_Tissue	VANPL_A_00003g006850	5426.14	-3.14282	0.070657	0	0	14 kDa proline-rich protein DC2.15-like
AC85_M7_Tissue	VANPL_A_00003g007210	7016.44	2.80608	0.0668353	0	0	Pyrophosphate--fructose 6-phosphate 1-phosphotransferase subunit alpha
AC85_M7_Tissue	VANPL_A_00003g007220	5172.64	-3.63549	0.0639522	0	0	protein PIN-LIKES 3-like isoform X1
AC85_M7_Tissue	VANPL_A_00003g007380	10.9315	2.57462	1.32202	0.00144539	0.00403143	Putative ribonuclease H protein
AC85_M7_Tissue	VANPL_A_00003g007490	8471.94	3.96902	0.0650275	0	0	chlorophyll a/b-binding protein
AC85_M7_Tissue	VANPL_A_00003g007770	89.689	-3.67791	1.10804	3.52312e-05	0.000126128	indole-3-acetate O-methyltransferase 1
AC85_M7_Tissue	VANPL_A_00003g008830	16.5413	-2.52063	0.968249	0.000347621	0.00108079	---NA---
AC85_M7_Tissue	VANPL_A_00003g011240	8.91948	2.39143	1.43106	0.00277523	0.00728863	membrane protein PM19L-like
AC85_M7_Tissue	VANPL_A_00003g011520	33935.8	4.81389	0.0518463	0	0	chlorophyll a-b binding protein of LHCII type 1
AC85_M7_Tissue	VANPL_A_00003g011580	5.68271	-3.33619	1.90542	0.00109216	0.00312171	scopoletin glucosyltransferase-like
AC85_M7_Tissue	VANPL_A_00003g011870	9970.25	4.72973	0.0662385	0	0	photosystem I light harvesting chlorophyll a/b binding-like protein
AC85_M7_Tissue	VANPL_A_00003g012150	6.89497	-3.99775	1.75797	0.00026728	0.000844446	seipin-1
AC85_M7_Tissue	VANPL_A_00003g012230	6452.96	-3.70855	0.0680548	0	0	4-coumarate--CoA ligase-like 9
AC85_M7_Tissue	VANPL_A_00003g012370	7255.74	4.82215	0.0595328	0	0	photosystem I reaction center subunit XI
AC85_M7_Tissue	VANPL_A_00003g012960	12.695	-3.56312	1.42491	0.000254088	0.000805432	putative clathrin assembly protein At2g25430
AC85_M7_Tissue	VANPL_A_00004g002110	3522.07	4.80852	0.0804153	0	0	Photosystem I reaction center subunit IV
AC85_M7_Tissue	VANPL_A_00004g002250	14193.6	-2.34986	0.0438354	0	0	heavy metal-associated isoprenylated plant protein 6-like
AC85_M7_Tissue	VANPL_A_00004g002560	24.2164	-2.66944	0.800335	4.78715e-05	0.000168398	tubulin beta 8
AC85_M7_Tissue	VANPL_A_00004g002760	9.20388	3.46771	1.65676	0.000576675	0.00173184	unnamed protein product
AC85_M7_Tissue	VANPL_A_00004g002810	7489.28	4.19997	0.0652277	0	0	type I glyceraldehyde-3-phosphate dehydrogenase
AC85_M7_Tissue	VANPL_A_00004g002890	7.30392	4.95727	1.71209	3.27586e-05	0.000117766	RmlC-like cupins superfamily protein
AC85_M7_Tissue	VANPL_A_00004g004150	6.19114	-3.54706	1.88327	0.000744444	0.00220485	Epidermis-specific secreted glycoprotein EP1
AC85_M7_Tissue	VANPL_A_00004g004760	5383.94	2.58873	0.0673372	0	0	plasma membrane-associated cation-binding protein 1-like
AC85_M7_Tissue	VANPL_A_00004g004950	15.2585	2.69089	1.08376	0.000436993	0.00133951	NAC transcription factor 32-like
AC85_M7_Tissue	VANPL_A_00004g006210	13690.1	4.52712	0.0646647	0	0	putative chlorophyll a-b binding protein 6
AC85_M7_Tissue	VANPL_A_00004g006890	7.58873	-3.8516	1.89386	0.000450011	0.00137622	Basic-leucine zipper domain
AC85_M7_Tissue	VANPL_A_00004g007710	23237.9	-2.54298	0.0533706	0	0	hydroquinone glucosyltransferase-like
AC85_M7_Tissue	VANPL_A_00004g007920	19.3598	-3.00788	0.93395	6.32026e-05	0.000219011	zinc-finger homeodomain protein 4
AC85_M7_Tissue	VANPL_A_00004g009290	13.3304	-2.41089	1.12527	0.00104241	0.00299195	auxin-responsive protein SAUR32-like
AC85_M7_Tissue	VANPL_A_00004g009620	2077.6	3.72103	0.0970456	0	0	G-type lectin S-receptor-like serine/threonine-protein kinase At1g11330 isoform X2
AC85_M7_Tissue	VANPL_A_00005g000730	10.4885	-2.43628	1.28051	0.00171307	0.00470395	K(+) efflux antiporter 5
AC85_M7_Tissue	VANPL_A_00005g002250	5531.31	-2.25128	0.0565031	0	0	putative P-type H(+)-exporting transporter
AC85_M7_Tissue	VANPL_A_00005g002690	20.5016	-2.51303	0.817695	0.000102848	0.000346193	hypothetical protein HPP92_010303
AC85_M7_Tissue	VANPL_A_00005g002790	8.61926	-2.52333	1.61257	0.00301594	0.00786074	hypothetical protein HPP92_010526
AC85_M7_Tissue	VANPL_A_00005g002830	9.38601	2.38342	1.2988	0.00202499	0.00548335	E2F transcription factor-like E2FE isoform X1
AC85_M7_Tissue	VANPL_A_00005g003510	17.296	3.28029	1.02627	6.11936e-05	0.00021252	Cytochrome P450
AC85_M7_Tissue	VANPL_A_00005g004200	16.0025	2.30755	1.01765	0.000816994	0.00239741	Alpha,alpha-trehalose-phosphate synthase [UDP-forming] 6
AC85_M7_Tissue	VANPL_A_00005g004730	2483.56	4.47573	0.107792	0	0	photosystem II core complex proteins psbY, chloroplastic-like
AC85_M7_Tissue	VANPL_A_00005g005040	8496.66	2.0916	0.0484739	0	0	pyrophosphate-energized vacuolar membrane proton pump-like
AC85_M7_Tissue	VANPL_A_00005g005510	18.1404	3.45121	1.00018	2.78973e-05	0.000101329	COP1-interacting protein 7
AC85_M7_Tissue	VANPL_A_00005g005570	8777.03	2.4143	0.0585116	0	0	mitochondrial uncoupling protein 5-like
AC85_M7_Tissue	VANPL_A_00005g005720	7.02047	-2.84876	1.773	0.00211335	0.00569659	Flavonol synthase
AC85_M7_Tissue	VANPL_A_00005g006480	4228.36	-3.65801	0.0875003	0	0	sucrose synthase
AC85_M7_Tissue	VANPL_A_00005g007150	10.888	3.25742	1.34013	0.000363515	0.00112857	ethylene-responsive transcription factor ERF014
AC85_M7_Tissue	VANPL_A_00005g007240	9.63584	2.7096	1.52298	0.00180922	0.00495215	probable carboxylesterase 2
AC85_M7_Tissue	VANPL_A_00005g007380	13053.7	-2.50523	0.0589059	0	0	phospho-2-dehydro-3-deoxyheptonate aldolase 2, chloroplastic-like
AC85_M7_Tissue	VANPL_A_00005g007390	3.83269	2.77227	2.09307	0.00314275	0.00816033	Putative ribonuclease H protein
AC85_M7_Tissue	VANPL_A_00005g007560	6.06843	-3.61758	1.84301	0.000620768	0.00185615	ABC transporter G family member 11-like
AC85_M7_Tissue	VANPL_A_00005g008220	7968.93	-3.31944	0.0573892	0	0	cytochrome P450 98A2-like
AC85_M7_Tissue	VANPL_A_00005g008280	18748.1	-2.11738	0.0477459	0	0	Transposon Ty3-I Gag-Pol polyprotein
AC85_M7_Tissue	VANPL_A_00005g008430	4.82826	-2.87106	1.9404	0.00243085	0.00647021	probable F-box protein At5g04010
AC85_M7_Tissue	VANPL_A_00005g008460	7.44112	-4.1454	1.73992	0.000193693	0.000625996	Regulatory protein NPR5
AC85_M7_Tissue	VANPL_A_00005g008830	8.28484	-4.42782	1.67081	9.02929e-05	0.000306397	endoglucanase 8-like
AC85_M7_Tissue	VANPL_A_00005g008880	32.2126	2.2776	0.84736	0.000295629	0.00092889	transmembrane protein 45B
AC85_M7_Tissue	VANPL_A_00005g009700	8.25998	-2.44916	1.60697	0.00343177	0.00884944	sucrose synthase 2
AC85_M7_Tissue	VANPL_A_00005g010510	13.031	3.47584	1.11497	6.78055e-05	0.000234252	Alpha-terpineol synthase, chloroplastic
AC85_M7_Tissue	VANPL_A_00005g010580	5.89056	-3.49853	1.87032	0.000793439	0.00233667	Hsp20/alpha crystallin family
AC85_M7_Tissue	VANPL_A_00005g011860	25.8409	-2.54463	0.7906	6.78756e-05	0.000234447	glycerophosphodiester phosphodiesterase GDPDL6-like
AC85_M7_Tissue	VANPL_A_00005g012370	8.67805	2.67454	1.45866	0.00168413	0.00463783	dirigent protein 22-like
AC85_M7_Tissue	VANPL_A_00005g013530	14.5249	2.57282	1.31495	0.00142093	0.00396836	ethylene-responsive transcription factor ERF086
AC85_M7_Tissue	VANPL_A_00005g013680	4.11588	3.20069	2.05685	0.00158539	0.00438208	probable pectinesterase/pectinesterase inhibitor 7
AC85_M7_Tissue	VANPL_A_00005g013790	23.9535	-2.29065	0.775737	0.000145812	0.000480742	kinesin-like protein KIN-14I
AC85_M7_Tissue	VANPL_A_00005g014070	31.8131	-2.05501	0.815773	0.000473129	0.00143975	soluble inorganic pyrophosphatase 1
AC85_M7_Tissue	VANPL_A_00005g014710	26.5962	-2.6909	0.804462	4.64735e-05	0.000163849	importin subunit beta-1-like
AC85_M7_Tissue	VANPL_A_00005g015160	4061.09	2.93447	0.0695144	0	0	magnesium chelatase subunit H
AC85_M7_Tissue	VANPL_A_00005g016440	58.8238	2.54757	1.34788	0.00164553	0.00453735	unnamed protein product
AC85_M7_Tissue	VANPL_A_00005g017210	14356.2	2.13502	0.0469229	0	0	Thiamine thiazole synthase, chloroplastic
AC85_M7_Tissue	VANPL_A_00005g017860	9362.78	-3.45989	0.0694025	0	0	trans-cinnamate 4-monooxygenase
AC85_M7_Tissue	VANPL_A_00005g018000	15901.9	-2.50683	0.0540674	0	0	NAC transcription factor 56
AC85_M7_Tissue	VANPL_A_00005g018250	20.4164	2.31882	0.734679	8.17102e-05	0.000278814	probable mannitol dehydrogenase
AC85_M7_Tissue	VANPL_A_00005g018690	14293.3	-2.38029	0.0490271	0	0	noroxomaritidine/norcraugsodine reductase-like
AC85_M7_Tissue	VANPL_A_00005g018700	3518.28	4.88816	0.0791582	0	0	Retrovirus-related Pol polyprotein from transposon TNT 1-94
AC85_M7_Tissue	VANPL_A_00006g000660	9.77068	-4.74001	1.63131	3.90705e-05	0.000139205	Peptidase C1A, papain C-terminal
AC85_M7_Tissue	VANPL_A_00006g001220	34.2117	-2.40731	0.695785	3.23393e-05	0.000116405	ubiquitin-like protein ATG8
AC85_M7_Tissue	VANPL_A_00006g002630	15.8295	2.15789	0.94737	0.000835328	0.00244578	AT-hook motif nuclear-localized protein 20-like
AC85_M7_Tissue	VANPL_A_00006g003000	4999.51	2.70862	0.0632398	0	0	putative triacylglycerol lipase
AC85_M7_Tissue	VANPL_A_00006g003050	4475.64	3.26313	0.0745865	0	0	NAC domain-containing protein 100-like
AC85_M7_Tissue	VANPL_A_00006g003500	7.12073	2.98017	1.68547	0.00147709	0.00411115	14-3-3-like protein GF14 kappa
AC85_M7_Tissue	VANPL_A_00006g003930	4.11284	3.16964	2.06337	0.00167273	0.00460791	VQ motif family protein
AC85_M7_Tissue	VANPL_A_00006g004710	16.3256	-2.89129	1.02236	0.000180915	0.000587571	FAF-like protein
AC85_M7_Tissue	VANPL_A_00006g005120	2860.34	-3.30172	0.0856491	0	0	Glycosyltransferase family protein 2
AC85_M7_Tissue	VANPL_A_00006g005170	5.95928	4.24232	1.92239	0.000239963	0.000763475	nucleobase-ascorbate transporter LPE1
AC85_M7_Tissue	VANPL_A_00006g005270	4468.46	4.20206	0.0690717	0	0	probable indole-3-acetic acid-amido synthetase GH3.1
AC85_M7_Tissue	VANPL_A_00006g006480	95.6924	-2.98003	0.883898	4.1462e-05	0.000147147	transcription factor bHLH149-like
AC85_M7_Tissue	VANPL_A_00006g006900	6036.72	2.52999	0.0613068	0	0	premnaspirodiene oxygenase-like
AC85_M7_Tissue	VANPL_A_00006g008210	12.2832	-2.13761	1.19839	0.00258055	0.00681904	Fanconi anemia group I protein isoform X1
AC85_M7_Tissue	VANPL_A_00006g008260	10.2486	2.17386	1.23504	0.00266091	0.00700982	probable pectinesterase/pectinesterase inhibitor 7
AC85_M7_Tissue	VANPL_A_00006g008740	20.2451	2.58785	0.813016	7.50635e-05	0.000257875	putative UDP-rhamnose:rhamnosyltransferase 1
AC85_M7_Tissue	VANPL_A_00006g008970	29.9892	2.28928	0.697303	5.58694e-05	0.000195214	fatty acyl-CoA reductase 1-like
AC85_M7_Tissue	VANPL_A_00006g009260	6.92393	4.84852	1.72689	4.41474e-05	0.000156129	cation/H(+) antiporter 15-like
AC85_M7_Tissue	VANPL_A_00006g010640	16.3665	-4.14065	1.27657	2.98417e-05	0.000108026	F-box/LRR-repeat protein At3g48880-like isoform X2
AC85_M7_Tissue	VANPL_A_00006g010810	7.16764	-4.10242	1.7335	0.000207104	0.000666455	senescence-specific cysteine protease SAG39
AC85_M7_Tissue	VANPL_A_00006g011170	1793.59	4.44094	0.103667	0	0	chlorophyll a-b binding protein 13, chloroplastic
AC85_M7_Tissue	VANPL_A_00006g011490	14.4581	3.15326	1.09704	0.000145677	0.000480473	cysteine-rich receptor-like protein kinase 10
AC85_M7_Tissue	VANPL_A_00006g011550	4.94624	-2.83137	1.95916	0.0026326	0.00694376	peroxidase 27-like
AC85_M7_Tissue	VANPL_A_00006g012400	2073.16	3.96035	0.100598	0	0	acetamidase/formamidase family protein
AC85_M7_Tissue	VANPL_A_00006g012690	4.22857	2.94722	2.11639	0.00243824	0.00648586	Cation/H(+) antiporter 15
AC85_M7_Tissue	VANPL_A_00007g000100	13.0701	-2.34635	1.15634	0.00137326	0.00384333	beta-galactosidase 13-like
AC85_M7_Tissue	VANPL_A_00007g001570	6.26393	-3.45381	1.92531	0.000921078	0.00267587	transcription activator-like protein
AC85_M7_Tissue	VANPL_A_00007g001880	21.4503	2.18829	0.793424	0.000249271	0.000791184	0
AC85_M7_Tissue	VANPL_A_00007g001960	17.1719	2.21864	0.930629	0.000636919	0.00190212	protein RGF1 INDUCIBLE TRANSCRIPTION FACTOR 1-like isoform X2
AC85_M7_Tissue	VANPL_A_00007g002140	6.22012	3.36749	1.853	0.000967269	0.00279777	protein EXORDIUM-like 3
AC85_M7_Tissue	VANPL_A_00007g002770	17.5902	-2.84654	0.951704	0.000121695	0.000405507	0
AC85_M7_Tissue	VANPL_A_00007g004740	1747.24	3.753	0.0913433	0	0	PGR5-like protein 1B, chloroplastic
AC85_M7_Tissue	VANPL_A_00007g004900	10153	4.54772	0.063755	0	0	plastocyanin
AC85_M7_Tissue	VANPL_A_00007g005330	14.3983	-3.20564	1.11093	0.000138322	0.000457628	wall-associated receptor kinase-like 14
AC85_M7_Tissue	VANPL_A_00007g005500	26.3806	2.39444	0.761228	8.42372e-05	0.000286981	protein CELLULOSE SYNTHASE INTERACTIVE 3
AC85_M7_Tissue	VANPL_A_00007g005740	10.6592	3.07149	1.23303	0.000359659	0.0011168	adenine phosphoribosyltransferase 3-like isoform X2
AC85_M7_Tissue	VANPL_A_00007g005860	4.32547	3.38869	2.0362	0.00115813	0.00328891	WAT1-related protein
AC85_M7_Tissue	VANPL_A_00007g007560	12.3619	3.46157	1.28818	0.000186294	0.000603713	Phloem protein 2-like protein
AC85_M7_Tissue	VANPL_A_00007g007920	6919.13	4.21808	0.0564934	0	0	sedoheptulose-1,7-bisphosphatase, chloroplastic
AC85_M7_Tissue	VANPL_A_00007g008040	4.70785	3.61732	2.01595	0.000786804	0.00231912	Cucumisin
AC85_M7_Tissue	VANPL_A_00007g008730	23.5139	-2.31889	0.724072	7.12718e-05	0.000245536	DNA-damage-repair/toleration protein DRT100
AC85_M7_Tissue	VANPL_A_00007g008810	5.35941	-3.20765	1.91208	0.00136208	0.00381516	polygalacturonase inhibitor-like
AC85_M7_Tissue	VANPL_A_00007g008820	8058.32	-3.58752	0.0682046	0	0	3-oxoacyl-[acyl-carrier-protein] reductase FabG-like
AC85_M7_Tissue	VANPL_A_00007g009640	5126.86	5.49651	0.0825901	0	0	lipid transfer protein precursor
AC85_M7_Tissue	VANPL_A_00007g010010	7490.38	4.78118	0.072471	0	0	putative chlorophyll A-B binding protein
AC85_M7_Tissue	VANPL_A_00007g010550	7112.73	3.35505	0.055712	0	0	Oxygen-evolving enhancer protein 2
AC85_M7_Tissue	VANPL_A_00007g010740	6.0941	-3.49457	1.89427	0.000826044	0.00242148	thymocyte nuclear protein 1
AC85_M7_Tissue	VANPL_A_00007g012730	2282.88	2.94754	0.0744089	0	0	ATP synthase gamma chain, chloroplastic
AC85_M7_Tissue	VANPL_A_00007g013290	7.84558	4.93284	1.78627	4.52988e-05	0.00015997	shikimate O-hydroxycinnamoyltransferase-like
AC85_M7_Tissue	VANPL_A_00008g000080	8.13087	-4.43347	1.65275	8.40902e-05	0.000286537	protein BPS1, chloroplastic-like
AC85_M7_Tissue	VANPL_A_00008g000460	9.38049	-4.73344	1.60021	3.4788e-05	0.000124697	monooxygenase 2-like
AC85_M7_Tissue	VANPL_A_00008g001010	6.59409	-3.8181	1.81154	0.000413519	0.00127186	putative pectinesterase 63
AC85_M7_Tissue	VANPL_A_00008g001240	5.11287	-2.98647	1.94543	0.00202458	0.00548335	gibberellin-regulated protein 5-like
AC85_M7_Tissue	VANPL_A_00008g001270	4.30588	3.3255	2.05083	0.00129714	0.00365291	sphinganine C4-monooxygenase 1-like
AC85_M7_Tissue	VANPL_A_00008g001740	5.43961	3.92577	1.99354	0.000462189	0.00140995	Aquaporin NIP1-1
AC85_M7_Tissue	VANPL_A_00008g002930	16.3273	-3.39859	1.1136	8.3497e-05	0.000284572	CCR4-NOT transcription complex subunit 9
AC85_M7_Tissue	VANPL_A_00008g003700	5.24961	-3.08522	1.93534	0.00170732	0.00469117	Protein UPSTREAM OF FLC
AC85_M7_Tissue	VANPL_A_00008g003880	5719.24	4.49838	0.0871301	0	0	Chlorophyll A-B binding protein
AC85_M7_Tissue	VANPL_A_00008g004450	2109.47	3.11995	0.0824836	0	0	zinc finger protein CONSTANS-LIKE 16-like
AC85_M7_Tissue	VANPL_A_00008g004550	3341.13	3.47702	0.082337	0	0	translation initiation factor IF-2, chloroplastic
AC85_M7_Tissue	VANPL_A_00008g004590	4903.7	4.16454	0.0695531	0	0	Photosystem II 10 kDa polypeptide, chloroplastic
AC85_M7_Tissue	VANPL_A_00008g007720	13.8727	2.17165	1.25945	0.0028723	0.00752517	heparanase-like protein 2
AC85_M7_Tissue	VANPL_A_00008g008270	4.28867	3.31508	2.05154	0.00131938	0.00370462	uncharacterized protein LOC21399872
AC85_M7_Tissue	VANPL_A_00008g008510	13.2741	-3.65558	1.41031	0.000197131	0.00063627	homeobox-leucine zipper protein HAT22-like
AC85_M7_Tissue	VANPL_A_00008g009760	5639.41	-3.32898	0.0714665	0	0	arogenate dehydratase/prephenate dehydratase 6, chloroplastic
AC85_M7_Tissue	VANPL_A_00008g011030	8.2213	-4.16156	1.80812	0.000220107	0.000705	heat shock 70 kDa protein
AC85_M7_Tissue	VANPL_A_00009g000580	7.17527	3.0364	1.66869	0.00129793	0.00365453	F-box/LRR-repeat protein At3g48880-like
AC85_M7_Tissue	VANPL_A_00009g000600	8183.9	4.81465	0.0803755	0	0	Photosystem I reaction center subunit III
AC85_M7_Tissue	VANPL_A_00009g000710	12.4104	-3.43641	1.48637	0.000401867	0.00123869	amino acid permease 6-like
AC85_M7_Tissue	VANPL_A_00009g001050	12.5803	2.48256	1.02792	0.000548732	0.00165515	dof zinc finger protein 1
AC85_M7_Tissue	VANPL_A_00009g001330	1987.52	4.07051	0.105329	0	0	putative LOV domain-containing protein
AC85_M7_Tissue	VANPL_A_00009g001440	11.268	3.06003	1.29984	0.000480884	0.00146179	G-type lectin S-receptor-like serine/threonine-protein kinase LECRK4
AC85_M7_Tissue	VANPL_A_00009g001620	8.12216	3.29253	1.65482	0.0007939	0.00233762	salicylic acid methyltransferase
AC85_M7_Tissue	VANPL_A_00009g002260	5.57996	4.23828	1.87599	0.000220777	0.000706883	putative 2-oxoglutarate-dependent dioxygenase
AC85_M7_Tissue	VANPL_A_00009g003820	29397.7	4.04469	0.0440508	0	0	ribulose bisphosphate carboxylase/oxygenase activase, chloroplastic
AC85_M7_Tissue	VANPL_A_00009g004250	14.3584	3.41439	1.10897	7.73867e-05	0.000265167	Flavonoid 3'-monooxygenase
AC85_M7_Tissue	VANPL_A_00009g005730	11.3542	-3.87912	1.67765	0.000277846	0.000876217	zinc finger protein 6-like
AC85_M7_Tissue	VANPL_A_00009g006750	19.799	3.09888	0.885605	2.75992e-05	0.000100331	aspartic proteinase nepenthesin-1
AC85_M7_Tissue	VANPL_A_00009g007290	3164.19	4.0481	0.0899667	0	0	photosystem I reaction center subunit II
AC85_M7_Tissue	VANPL_A_00009g008360	9.65906	-4.74925	1.61645	3.59229e-05	0.000128443	globulin 1
AC85_M7_Tissue	VANPL_A_00009g008440	10.7904	2.84252	1.53344	0.00143565	0.00400621	protein VAPYRIN-like
AC85_M7_Tissue	VANPL_A_00009g008780	14.7515	3.29298	1.16653	0.00015299	0.000502672	F-box/LRR-repeat protein
AC85_M7_Tissue	VANPL_A_00009g009020	8.15008	2.30445	1.37224	0.00289851	0.0075869	IscS subfamily cysteine desulfurase
AC85_M7_Tissue	VANPL_A_00009g009130	28.307	2.50678	0.877018	0.00018373	0.000596376	elongation of fatty acids protein 3-like
AC85_M7_Tissue	VANPL_A_00009g009160	4029.46	4.62386	0.0919848	0	0	photosystem II 5 kDa protein, chloroplastic-like
AC85_M7_Tissue	VANPL_A_00009g009970	19.3905	-2.74445	0.83211	5.31635e-05	0.000186213	putative gibberellin 3-beta-dioxygenase
AC85_M7_Tissue	VANPL_A_00009g010460	5.24961	-3.08522	1.93534	0.00170732	0.00469117	Scarecrow-like protein 18
AC85_M7_Tissue	VANPL_A_00009g011550	3567.76	3.09095	0.0735791	0	0	ferritin-2, chloroplastic
AC85_M7_Tissue	VANPL_A_00009g012230	8.12869	-4.41434	1.66356	9.07644e-05	0.000307875	probable 2-oxoglutarate-dependent dioxygenase AOP1
AC85_M7_Tissue	VANPL_A_00009g012470	10566.8	4.51568	0.0618624	0	0	chlorophyll a-b binding protein CP29.2, chloroplastic
AC85_M7_Tissue	VANPL_A_00010g000630	11587.7	4.19749	0.053094	0	0	fructose-bisphosphate aldolase 1, chloroplastic-like
AC85_M7_Tissue	VANPL_A_00010g000830	2409.78	4.54074	0.0955969	0	0	photosystem I reaction center subunit N, chloroplastic
AC85_M7_Tissue	VANPL_A_00010g000910	12.0592	-2.66613	1.28586	0.00106527	0.00305298	Molybdate transporter 1
AC85_M7_Tissue	VANPL_A_00010g001050	6.4906	-3.56298	1.90837	0.000750788	0.00222058	Fasciclin-like arabinogalactan protein 2
AC85_M7_Tissue	VANPL_A_00010g001290	1995.76	4.38462	0.100299	0	0	fructose-1,6-bisphosphatase, chloroplastic-like
AC85_M7_Tissue	VANPL_A_00010g002000	6.94485	4.75428	1.7809	6.46108e-05	0.000223665	phospholipase A1-Igamma1, chloroplastic-like
AC85_M7_Tissue	VANPL_A_00010g002280	4.08583	3.18146	2.05776	0.00163491	0.00451023	hypothetical protein HPP92_019629
AC85_M7_Tissue	VANPL_A_00010g002580	12.7439	2.02575	1.12984	0.0026768	0.00704845	uncharacterized protein LOC122073524
AC85_M7_Tissue	VANPL_A_00010g003280	3421.94	-4.57026	0.0924012	0	0	Mini zinc finger protein 1
AC85_M7_Tissue	VANPL_A_00010g003440	6185.32	2.62564	0.0569535	0	0	root phototropism protein 2
AC85_M7_Tissue	VANPL_A_00010g004220	14.3392	-2.24391	1.12741	0.00156464	0.0043317	Zinc finger protein
AC85_M7_Tissue	VANPL_A_00010g004430	6.86925	-3.9938	1.75732	0.000268869	0.000849153	Mannose-specific lectin
AC85_M7_Tissue	VANPL_A_00010g005800	8.8951	-2.70799	1.58142	0.00203062	0.00549514	TRANSCRIPTION FACTOR HHO6
AC85_M7_Tissue	VANPL_A_00010g006240	17.2909	-3.03919	0.98653	9.11017e-05	0.000308836	transcription factor PCF5-like
AC85_M7_Tissue	VANPL_A_00010g006390	20.7091	2.21885	0.843769	0.000346435	0.0010773	far upstream element-binding protein 2-like protein isoform X2
AC85_M7_Tissue	VANPL_A_00010g006420	26.6571	2.4688	0.790639	8.97711e-05	0.000304807	cytokinin riboside 5'-monophosphate phosphoribohydrolase LOG8-like isoform X1
AC85_M7_Tissue	VANPL_A_00010g007450	16.6478	2.11673	1.04385	0.00151643	0.00420975	probable L-type lectin-domain containing receptor kinase S.7
AC85_M7_Tissue	VANPL_A_00010g007830	3.91119	2.9807	2.07432	0.00225932	0.00605398	putative calcium-binding protein CML19
AC85_M7_Tissue	VANPL_A_00010g007900	5.61535	-3.38038	1.88366	0.000986614	0.00284893	protein LAX PANICLE 2-like isoform X2
AC85_M7_Tissue	VANPL_A_00010g008160	12221.8	4.88734	0.0646977	0	0	ribulose-1,5-bisphosphate carboxylase small subunit
AC85_M7_Tissue	VANPL_A_00010g008320	3.84619	2.90551	2.07872	0.00254356	0.00673151	VQ motif-containing protein 10-like
AC85_M7_Tissue	VANPL_A_00010g008730	8861.32	-2.45785	0.0529383	0	0	pirin-like protein
AC85_M7_Tissue	VANPL_A_00010g009150	12.1104	2.04842	1.11923	0.0024376	0.00648586	sugar transporter erd6-like 6
AC85_M7_Tissue	VANPL_A_00010g009350	132.433	-3.49333	1.28904	0.000173568	0.000565422	Glutamine synthetase
AC85_M7_Tissue	VANPL_A_00010g009460	11.9186	2.98584	1.22555	0.000423175	0.00129947	uncharacterized protein A4U43_C03F27640
AC85_M7_Tissue	VANPL_A_00010g009730	4.12449	3.14195	2.07048	0.00175582	0.00481519	3-ketoacyl-CoA synthase 11-like
AC85_M7_Tissue	VANPL_A_00010g009760	13.1375	2.88992	1.04845	0.000215149	0.000691052	calmodulin-like protein 11
AC85_M7_Tissue	VANPL_A_00010g011440	8.55196	2.77374	1.4054	0.0012127	0.00343313	hypothetical protein HPP92_020522
AC85_M7_Tissue	VANPL_A_00010g011480	4.73269	-2.81881	1.94036	0.00264603	0.00697491	zinc finger protein WIP2-like
AC85_M7_Tissue	VANPL_A_00010g011510	10.9979	-3.08438	1.57883	0.00100085	0.0028852	copper-transporting ATPase HMA4
AC85_M7_Tissue	VANPL_A_00010g012020	4.22857	2.94722	2.11639	0.00243824	0.00648586	lignin-forming anionic peroxidase-like
AC85_M7_Tissue	VANPL_A_00011g000280	90.382	-3.87128	1.33188	8.48849e-05	0.000289016	tonoplast intrinsic protein
AC85_M7_Tissue	VANPL_A_00011g000330	16.7942	-2.10256	0.991716	0.00123223	0.00348468	chalcone synthase
AC85_M7_Tissue	VANPL_A_00011g000480	26.0118	-2.41297	0.69381	3.05339e-05	0.000110369	protein DETOXIFICATION 56-like
AC85_M7_Tissue	VANPL_A_00011g000690	17487.5	2.13591	0.0510088	0	0	alpha-enolase isoform X2
AC85_M7_Tissue	VANPL_A_00011g001000	39.1514	-2.36458	0.730961	6.47634e-05	0.000224103	ACT domain-containing protein ACR8
AC85_M7_Tissue	VANPL_A_00011g001180	5474.97	3.61846	0.065323	0	0	Phosphoribulokinase
AC85_M7_Tissue	VANPL_A_00011g001390	28.0274	2.21309	0.679985	6.07885e-05	0.000211156	aldo/keto reductase
AC85_M7_Tissue	VANPL_A_00011g002110	46116.8	2.18118	0.0505336	0	0	catalase isozyme 1
AC85_M7_Tissue	VANPL_A_00011g002250	8.84716	-4.64206	1.60327	4.38103e-05	0.000155	AP2/ERF and B3 domain-containing transcription factor At1g50680-like
AC85_M7_Tissue	VANPL_A_00011g002260	8369.96	-4.54285	0.0647324	0	0	4-coumarate--CoA ligase 2-like
AC85_M7_Tissue	VANPL_A_00011g002330	8.07851	-4.41238	1.65982	9.00429e-05	0.000305669	APC membrane recruitment protein 1
AC85_M7_Tissue	VANPL_A_00011g002600	15.4251	-4.00295	1.32801	5.93857e-05	0.000206408	putative DNA-binding protein ESCAROLA
AC85_M7_Tissue	VANPL_A_00011g003100	4.55259	-2.62535	1.9524	0.00365206	0.00936769	gibberellin 20 oxidase 1-like
AC85_M7_Tissue	VANPL_A_00011g003540	6001.53	-4.68488	0.070676	0	0	phenylalanine ammonia-lyase-like
AC85_M7_Tissue	VANPL_A_00011g004050	14238.3	-2.19874	0.0516412	0	0	heavy metal-associated isoprenylated plant protein 39
AC85_M7_Tissue	VANPL_A_00011g004300	40749.6	-4.0513	0.0547994	0	0	---NA---
AC85_M7_Tissue	VANPL_A_00011g004410	9.52986	3.76255	1.50354	0.000215981	0.000693465	Purine permease 3
AC85_M7_Tissue	VANPL_A_00011g004440	11.297	3.45277	1.25476	0.000162891	0.000532758	Purine permease 3
AC85_M7_Tissue	VANPL_A_00011g006830	4201.98	2.89076	0.0648982	0	0	glutamine synthetase
AC85_M7_Tissue	VANPL_A_00011g006950	7.55132	-4.22173	1.71065	0.000154779	0.000507775	Potassium channel KAT1
AC85_M7_Tissue	VANPL_A_00011g006990	13946.7	3.17043	0.0577771	0	0	protein REDUCED WALL ACETYLATION 4-like
AC85_M7_Tissue	VANPL_A_00011g007190	6.01927	-3.41263	1.91387	0.00097206	0.00280926	Squamosa promoter-binding-like protein 18
AC85_M7_Tissue	VANPL_A_00011g007300	5.35265	-3.05512	1.95189	0.00182223	0.00498142	von willebrand factor A domain protein
AC85_M7_Tissue	VANPL_A_00011g008050	5879.79	4.15159	0.060349	0	0	photosystem I reaction center subunit VI, chloroplastic-like
AC85_M7_Tissue	VANPL_A_00011g008490	3.69366	2.69801	2.08316	0.00350348	0.00901794	myb-related protein Hv33-like
AC85_M7_Tissue	VANPL_A_00011g008660	14.6736	2.23754	0.973099	0.000775187	0.00228683	DUF4228 domain-containing protein
AC85_M7_Tissue	VANPL_A_00011g008720	6876.69	4.60003	0.063505	0	0	glyceraldehyde-3-phosphate dehydrogenase
AC85_M7_Tissue	VANPL_A_00011g008840	5.75804	-3.40858	1.88986	0.000948722	0.00274739	101 kDa malaria antigen
AC85_M7_Tissue	VANPL_A_00011g008860	4456.3	4.91378	0.0812971	0	0	Light-regulated protein 1, chloroplastic isoform B
AC85_M7_Tissue	VANPL_A_00011g008960	61.7569	-2.20131	1.28502	0.00288942	0.00756656	TPD1 protein homolog 1-like
AC85_M7_Tissue	VANPL_A_00011g010160	17370.8	-2.85823	0.0531369	0	0	aldehyde dehydrogenase family 2 member C4-like
AC85_M7_Tissue	VANPL_A_00011g010200	11.2452	-3.28376	1.49683	0.000561457	0.00168979	transcription factor HHO6
AC85_M7_Tissue	VANPL_A_00011g010340	3130.11	-5.00633	0.100621	0	0	protein NRT1/ PTR FAMILY 6.2-like
AC85_M7_Tissue	VANPL_A_00011g011390	11.6293	3.23705	1.42342	0.000500549	0.00151804	hypothetical protein HPP92_022017
AC85_M7_Tissue	VANPL_A_00011g012200	4.5835	-2.72268	1.94161	0.00309583	0.00804821	Scarecrow-like protein 18
AC85_M7_Tissue	VANPL_A_00012g000740	6.44597	4.42013	1.89523	0.000165431	0.000540775	ribosomal protein S2
AC85_M7_Tissue	VANPL_A_00012g001210	2200.04	3.80338	0.0923977	0	0	protochlorophyllide reductase
AC85_M7_Tissue	VANPL_A_00012g001280	38.1516	-2.2167	0.689444	6.85183e-05	0.000236477	beta expansin 1 precursor
AC85_M7_Tissue	VANPL_A_00012g001420	3.93939	2.84407	2.09632	0.00282171	0.00740167	transcription repressor OFP13-like
AC85_M7_Tissue	VANPL_A_00012g001440	14.4884	2.09341	1.07301	0.00182252	0.00498143	alpha/beta hydrolase
AC85_M7_Tissue	VANPL_A_00012g001610	4.66534	-2.75006	1.94591	0.00297121	0.00775948	Heavy metal-associated isoprenylated plant protein 26
AC85_M7_Tissue	VANPL_A_00012g001640	22.037	2.40263	0.777663	9.88677e-05	0.00033378	WAT1-related protein At1g43650-like isoform X2
AC85_M7_Tissue	VANPL_A_00012g002500	14.6351	-2.5322	1.17149	0.00094858	0.00274739	carotenoid cleavage dioxygenase 7, chloroplastic
AC85_M7_Tissue	VANPL_A_00012g003160	18910.2	-2.88975	0.052643	0	0	actin 2
AC85_M7_Tissue	VANPL_A_00012g003230	103.034	3.08978	1.36545	0.000565957	0.00170143	cytochrome P450 78A3-like
AC85_M7_Tissue	VANPL_A_00012g003600	3.9002	2.81792	2.09527	0.0029348	0.00767603	glutamate formiminotransferase 1
AC85_M7_Tissue	VANPL_A_00012g003940	11.1424	2.64241	1.34853	0.00135519	0.00379833	Uncharacterized protein At5g23160 family
AC85_M7_Tissue	VANPL_A_00012g005340	8.09527	3.19151	1.695	0.00102766	0.00295404	putative flavin-containing monooxygenase 1
AC85_M7_Tissue	VANPL_A_00012g005450	6.45262	-3.76113	1.82218	0.000466407	0.0014208	RB1-INDUCIBLE COILED-COIL PROTEIN
AC85_M7_Tissue	VANPL_A_00012g005630	10.5538	4.05792	1.43202	8.5386e-05	0.000290664	protein EARLY-RESPONSIVE TO DEHYDRATION 7, chloroplastic-like
AC85_M7_Tissue	VANPL_A_00012g005750	2752.49	-2.87523	0.0745097	0	0	methyltransferase domain-containing protein
AC85_M7_Tissue	VANPL_A_00012g006360	7148.53	3.69312	0.0596656	0	0	photosystem I reaction center subunit V, chloroplastic
AC85_M7_Tissue	VANPL_A_00012g006400	7492.93	-2.00763	0.0515553	0	0	probable galactinol--sucrose galactosyltransferase 1
AC85_M7_Tissue	VANPL_A_00012g006460	52.633	-2.37506	1.32591	0.00222251	0.0059637	oligopeptide transporter 4-like
AC85_M7_Tissue	VANPL_A_00012g006830	6.04507	4.2863	1.91139	0.000217416	0.000697517	probable WRKY transcription factor 70
AC85_M7_Tissue	VANPL_A_00012g007690	41.4839	-2.13491	0.690531	9.8898e-05	0.000333817	carotenoid cleavage dioxygenase 8 homolog B, chloroplastic-like
AC85_M7_Tissue	VANPL_A_00012g008780	16.5289	2.03356	0.964695	0.00129856	0.00365553	caffeoylshikimate esterase isoform X1
AC85_M7_Tissue	VANPL_A_00012g008800	5.02757	-2.99558	1.93429	0.00197408	0.00535818	adenylate isopentenyltransferase-like
AC85_M7_Tissue	VANPL_A_00012g009680	3780.54	-2.88731	0.0703392	0	0	putative nucleotidyltransferase, Ribonuclease H
AC85_M7_Tissue	VANPL_A_00012g010940	5.99238	4.42977	1.83529	0.000141891	0.000468716	Protein ELF4-LIKE 4
AC85_M7_Tissue	VANPL_A_00013g000210	38616.4	3.07879	0.0417732	0	0	linoleate 13S-lipoxygenase 2-1, chloroplastic
AC85_M7_Tissue	VANPL_A_00013g000220	155.34	-3.27233	2.03096	0.00138531	0.00387391	myb family transcription factor PHL5-like isoform X1
AC85_M7_Tissue	VANPL_A_00013g000790	6.67264	4.75109	1.75032	5.89978e-05	0.000205185	Alpha-humulene synthase
AC85_M7_Tissue	VANPL_A_00013g001550	3.88604	2.9463	2.07702	0.0023864	0.00636177	trans-resveratrol di-O-methyltransferase
AC85_M7_Tissue	VANPL_A_00013g001570	16.8253	3.2231	1.04043	8.11632e-05	0.000277058	Trans-resveratrol di-O-methyltransferase
AC85_M7_Tissue	VANPL_A_00013g001860	98.1402	-2.21986	1.03828	0.00113409	0.0032276	sulfite exporter TauE/SafE family protein 3-like isoform X1
AC85_M7_Tissue	VANPL_A_00013g002270	8.32287	2.51956	1.49761	0.00247686	0.00657538	putative Late embryogenesis abundant protein
AC85_M7_Tissue	VANPL_A_00013g003050	14.5657	2.7164	1.0334	0.000309156	0.000969029	NAC domain-containing protein 92
AC85_M7_Tissue	VANPL_A_00013g003110	11.8892	-2.4923	1.35061	0.00185872	0.00507229	zinc finger protein 6
AC85_M7_Tissue	VANPL_A_00013g003630	16.2643	3.29309	0.978851	3.84182e-05	0.000136995	hypothetical protein HPP92_024188
AC85_M7_Tissue	VANPL_A_00013g003850	92981.2	-2.09471	0.0457446	0	0	adenosylhomocysteinase
AC85_M7_Tissue	VANPL_A_00013g004030	42472.4	3.87067	0.0505032	0	0	BTB/POZ and TAZ domain-containing protein 2-like
AC85_M7_Tissue	VANPL_A_00013g004370	22.0699	2.24617	0.842296	0.000313693	0.000982055	protein SPA, chloroplastic
AC85_M7_Tissue	VANPL_A_00013g004740	10.3155	3.02296	1.23399	0.000403124	0.00124212	plastid movement impaired protein
AC85_M7_Tissue	VANPL_A_00013g004920	7.23641	4.85642	1.7607	4.88566e-05	0.000171722	vacuolar-processing enzyme
AC85_M7_Tissue	VANPL_A_00013g005410	4.82872	-2.85504	1.94359	0.00250171	0.00663313	putative pectinesterase 53
AC85_M7_Tissue	VANPL_A_00013g006880	15.4637	-2.81539	1.02404	0.000224548	0.000717887	Retrovirus-related Pol polyprotein from transposon RE2
AC85_M7_Tissue	VANPL_A_00013g007780	10.6537	3.65456	1.33849	0.000147969	0.000487669	ribonucleoside-diphosphate reductase small chain
AC85_M7_Tissue	VANPL_A_00013g007850	58751.7	3.07398	0.0468684	0	0	phosphoenolpyruvate carboxylase 2-like
AC85_M7_Tissue	VANPL_A_00013g008390	6.21412	-3.50598	1.90227	0.00081925	0.00240362	plasmodesmata-located protein 8-like
AC85_M7_Tissue	VANPL_A_00013g008660	5.87166	-3.13246	1.98276	0.00165585	0.00456314	BI1-like protein
AC85_M7_Tissue	VANPL_A_00013g009040	20089.7	4.82894	0.0593773	0	0	chlorophyll a-b binding protein of LHCII type 1
AC85_M7_Tissue	VANPL_A_00013g009590	65.4836	-2.6327	1.37068	0.00147007	0.00409495	uncharacterized protein LOC105056131
AC85_M7_Tissue	VANPL_A_00014g000820	16.7959	-2.15944	0.956207	0.000874368	0.00255139	myosin-9-like protein
AC85_M7_Tissue	VANPL_A_00014g001560	6123.85	3.5044	0.0607381	0	0	photosystem II protein, chloroplastic
AC85_M7_Tissue	VANPL_A_00014g002650	9520.35	2.27916	0.0510297	0	0	protein NUCLEAR FUSION DEFECTIVE 4
AC85_M7_Tissue	VANPL_A_00014g002770	1634.19	4.05099	0.0972088	0	0	putative stress up-regulated Nod 19
AC85_M7_Tissue	VANPL_A_00014g003810	41.8077	-3.53289	1.52653	0.00037079	0.00114929	putative pectinesterase
AC85_M7_Tissue	VANPL_A_00014g004010	31.9146	2.59321	0.75311	3.44367e-05	0.000123489	caffeic acid 3-O-methyltransferase-like
AC85_M7_Tissue	VANPL_A_00014g004350	3731.75	-3.68289	0.0897805	0	0	putative O-methyltransferase domain, plant methyltransferase dimerization
AC85_M7_Tissue	VANPL_A_00014g004680	8.04979	-4.39807	1.66522	9.44472e-05	0.000319547	plant-specific transcription factor YABBY family protein
AC85_M7_Tissue	VANPL_A_00014g005560	10152.1	-3.45427	0.0570567	0	0	3-ketoacyl-CoA thiolase 2, peroxisomal
AC85_M7_Tissue	VANPL_00050g000660	5.24067	-3.10446	1.92863	0.00164317	0.00453158	protein NRT1/ PTR FAMILY 8.1-like
AC85_M7_Tissue	VANPL_00050g000760	4.67845	2.96081	2.15944	0.00244183	0.00649341	transcription factor MYB53-like
AC85_M7_Tissue	VANPL_00085g000170	3.6464	2.66452	2.0808	0.00368342	0.00943728	RNA polymerase beta subunit
AC85_M7_Tissue	VANPL_00094g000050	17.2069	-3.04796	0.96765	7.56815e-05	0.000259739	myb family transcription factor APL
AC85_M7_Tissue	VANPL_00094g000190	27.7372	2.64018	0.777969	4.01685e-05	0.000142821	U-box domain-containing protein 21-like
AC85_M7_Tissue	VANPL_00094g000240	14.765	2.08051	1.06546	0.00182538	0.00498845	21 kDa protein-like
AC85_M7_Tissue	VANPL_00094g000320	90.5894	-2.64548	0.977963	0.000262794	0.000831343	Rho guanine nucleotide exchange factor 10-like protein
AC85_M7_Tissue	VANPL_00094g000400	34.2431	2.10996	0.604919	2.87661e-05	0.00010433	probable protein phosphatase 2C 12
AC85_M7_Tissue	VANPL_00094g000450	14088.2	3.13257	0.0566622	0	0	mitochondrial uncoupling protein 5-like
AC85_M7_Tissue	VANPL_00094g000540	43.4492	2.16128	0.621748	3.0026e-05	0.000108648	pectinesterase 2
AC85_M7_Tissue	VANPL_00094g000550	29.5442	2.33752	0.687933	3.91882e-05	0.000139538	auxin-responsive protein SAUR76
AC85_M7_Tissue	VANPL_00094g000960	9874.15	2.37546	0.0518542	0	0	pyrophosphate-energized vacuolar membrane proton pump-like
AC85_M7_Tissue	VANPL_00094g001090	8.71629	2.17043	1.33992	0.00355826	0.00914798	Hypothetical predicted protein
AC85_M7_Tissue	VANPL_00208g000110	4.78154	-2.75229	1.95727	0.00298613	0.0077925	hypothetical protein CFOL_v3_12275
AC85_M7_Tissue	VANPL_00513g000230	6489.42	2.56594	0.0539819	0	0	malate dehydrogenase
AC85_M7_Tissue	VANPL_00721g000170	16.0148	-2.32365	1.05237	0.000931287	0.00270188	NAC domain-containing protein 21/22
AC85_M7_Tissue	VANPL_18865g000020	9.41716	2.41399	1.28341	0.00181303	0.004961	photosystem II protein K
AC85_M7_Tissue	VANPL_18865g000050	5.20672	3.81652	2.00719	0.000563502	0.00169524	ribosomal protein S2
AC85_M8_Tissue	VANPL_A_00001g001890	2090.85	-2.21863	0.773746	0.000127684	0.00103502	heavy metal-associated isoprenylated plant protein 37
AC85_M8_Tissue	VANPL_A_00001g003890	14.0661	-2.80517	1.25878	0.000370866	0.00260748	LEAF RUST 10 DISEASE-RESISTANCE LOCUS RECEPTOR-LIKE PROTEIN KINASE-like 2.4
AC85_M8_Tissue	VANPL_A_00001g004520	249.686	2.23217	0.657383	2.87394e-05	0.000280034	probable WRKY transcription factor 53
AC85_M8_Tissue	VANPL_A_00001g006440	23.368	-2.59037	1.06589	0.000293901	0.00213022	hypothetical protein AXF42_Ash015547
AC85_M8_Tissue	VANPL_A_00001g007160	396.672	2.78769	0.948511	8.14768e-05	0.000703421	transcription factor bHLH18-like
AC85_M8_Tissue	VANPL_A_00001g007570	25.8579	2.23605	0.716383	6.41155e-05	0.000568146	protein MKS1-like
AC85_M8_Tissue	VANPL_A_00001g008200	5.72483	3.07502	1.82937	0.00051978	0.00347739	putative Glutaredoxin-C4
AC85_M8_Tissue	VANPL_A_00001g008430	30.3436	3.29405	1.13986	6.46594e-05	0.000572077	hypothetical protein KK1_006555
AC85_M8_Tissue	VANPL_A_00001g009900	12.1694	3.51369	1.39401	0.000108242	0.000897384	major pollen allergen Ole e 1-like
AC85_M8_Tissue	VANPL_A_00001g010090	25.0604	2.4764	0.872034	0.000122266	0.000997302	ubiquitin carboxyl-terminal hydrolase 12-like isoform X3
AC85_M8_Tissue	VANPL_A_00001g010780	21.6517	2.13772	0.778623	0.000180159	0.00139625	hypothetical protein HPP92_001242
AC85_M8_Tissue	VANPL_A_00001g011020	11.4815	2.61372	1.71612	0.00121031	0.00713271	probable WRKY transcription factor 53
AC85_M8_Tissue	VANPL_A_00001g011870	6.08772	-3.45855	1.73626	0.000231319	0.00172708	uclacyanin 1
AC85_M8_Tissue	VANPL_A_00001g012890	104.62	2.39708	0.683523	1.93636e-05	0.00019815	L-type lectin-domain containing receptor kinase IV.1-like
AC85_M8_Tissue	VANPL_A_00001g018160	38.4432	-2.29793	0.660474	2.17435e-05	0.000218841	putative germin-like protein 2-1
AC85_M8_Tissue	VANPL_A_00001g018910	7.08797	-3.85862	1.64746	8.81529e-05	0.000752707	pectinesterase-like
AC85_M8_Tissue	VANPL_A_00001g019110	8.92411	4.46613	1.48385	1.32228e-05	0.000140693	Expansin A1, ALPHA, EXPA1
AC85_M8_Tissue	VANPL_A_00001g021830	2050.68	2.55938	0.819543	5.65138e-05	0.000509163	pectin acetylesterase 8-like
AC85_M8_Tissue	VANPL_A_00001g024370	27.7969	-2.79156	0.962578	8.94242e-05	0.000763113	E3 ubiquitin-protein ligase UPL3-like
AC85_M8_Tissue	VANPL_A_00001g029040	15.036	-2.91424	1.40469	0.000433224	0.00298102	RNA exonuclease 4-like
AC85_M8_Tissue	VANPL_A_00001g029450	5.58397	2.68363	1.88514	0.00106438	0.00639152	(-)-germacrene D synthase-like
AC85_M8_Tissue	VANPL_A_00001g030660	57.068	2.48338	0.983207	0.000255407	0.00188717	CTP synthase
AC85_M8_Tissue	VANPL_A_00001g032030	5.42283	-2.96934	1.82899	0.000635493	0.00411951	protein SINE1
AC85_M8_Tissue	VANPL_A_00001g032830	9.0272	2.69588	1.59287	0.000939047	0.00575805	PLAT domain-containing protein 3-like
AC85_M8_Tissue	VANPL_A_00001g032840	9.74735	4.18748	1.65337	4.18926e-05	0.000392342	PLAT domain-containing protein 3-like
AC85_M8_Tissue	VANPL_A_00001g034320	12.064	3.58145	1.35373	8.0496e-05	0.000696006	U-box domain-containing protein 26-like
AC85_M8_Tissue	VANPL_A_00002g001060	7.21808	-3.79585	1.68194	0.000106555	0.000884686	putative DNA helicase MCM9
AC85_M8_Tissue	VANPL_A_00002g001870	30.9038	-3.05359	0.969934	4.11802e-05	0.000386304	protein MIZU-KUSSEI 1-like
AC85_M8_Tissue	VANPL_A_00002g002230	13.537	-3.7397	1.36238	5.60906e-05	0.000507274	bZIP transcription factor 11-like
AC85_M8_Tissue	VANPL_A_00002g002590	5.59834	3.14779	1.80452	0.000448804	0.00307587	probable flavin-containing monooxygenase 1
AC85_M8_Tissue	VANPL_A_00002g002670	20.2991	2.78896	1.07761	0.000183032	0.00141276	CBF-like transcription factor
AC85_M8_Tissue	VANPL_A_00002g003300	10.2215	-3.04687	1.5243	0.000414306	0.0028693	P-loop NTPase domain-containing protein LPA1-like isoform X1
AC85_M8_Tissue	VANPL_A_00002g004460	20.7256	3.57897	1.28814	6.27588e-05	0.000556988	disease resistance protein RPS2-like isoform X3
AC85_M8_Tissue	VANPL_A_00002g004710	6.5795	-3.22273	1.83512	0.000391287	0.00273422	Glycosyl hydrolase family 17 protein
AC85_M8_Tissue	VANPL_A_00002g004890	13.7268	-2.32256	1.21175	0.00100181	0.00606529	hypothetical protein HPP92_005225
AC85_M8_Tissue	VANPL_A_00002g006130	9.08725	-2.11772	1.22295	0.00168794	0.00947463	clavaminate synthase-like protein At3g21360
AC85_M8_Tissue	VANPL_A_00002g006560	5.0226	-2.40296	1.87058	0.00174541	0.0097556	golgin subfamily A member 6-like protein 22
AC85_M8_Tissue	VANPL_A_00002g006950	63.7323	2.43098	1.80007	0.00171376	0.00959438	hypothetical protein Vadar_024258
AC85_M8_Tissue	VANPL_A_00002g007310	31.0209	-2.03834	1.14753	0.00166354	0.0093591	inactive TPR repeat-containing thioredoxin TTL3
AC85_M8_Tissue	VANPL_A_00002g007630	53.0157	-2.63505	0.832326	4.86875e-05	0.000447653	nicotinamidase 1
AC85_M8_Tissue	VANPL_A_00002g008230	9.15039	2.55297	1.60062	0.0012602	0.00737594	egg cell-secreted protein 1.4-like
AC85_M8_Tissue	VANPL_A_00002g008270	66.0691	-2.55341	0.92657	0.000144311	0.00115233	aluminum-activated malate transporter 2
AC85_M8_Tissue	VANPL_A_00002g008450	5.52575	-2.98004	1.83263	0.000622992	0.00405622	Growth-regulating factor 1
AC85_M8_Tissue	VANPL_A_00002g012780	336.984	-2.20807	1.27232	0.00154116	0.00876567	adenylate isopentenyltransferase-like
AC85_M8_Tissue	VANPL_A_00003g001970	33.3089	2.15053	0.812429	0.000228686	0.0017119	Long-chain-alcohol oxidase FAO4B
AC85_M8_Tissue	VANPL_A_00003g002130	2006.39	2.70084	1.42059	0.000712756	0.00454973	Ethylene-responsive transcription factor
AC85_M8_Tissue	VANPL_A_00003g002610	19.8862	-2.2977	0.860761	0.00020209	0.0015302	0
AC85_M8_Tissue	VANPL_A_00003g004080	41.4491	-2.16369	1.00053	0.000688183	0.00441097	shaggy-related protein kinase theta-like
AC85_M8_Tissue	VANPL_A_00003g006330	56.7846	-2.35961	0.688509	2.51228e-05	0.000248614	transmembrane protein
AC85_M8_Tissue	VANPL_A_00003g006690	94.1707	2.1159	0.711635	0.000100399	0.000842004	cytochrome P450 84A1-like
AC85_M8_Tissue	VANPL_A_00003g007070	25.3843	-2.6066	1.06665	0.000282483	0.00206055	legumin B-like
AC85_M8_Tissue	VANPL_A_00003g007880	240.052	2.64041	1.5615	0.00101336	0.00612752	probable WRKY transcription factor 53
AC85_M8_Tissue	VANPL_A_00003g008070	46.5205	-2.34778	0.760074	6.73923e-05	0.000593496	0
AC85_M8_Tissue	VANPL_A_00003g008610	6.89547	3.70948	1.70376	0.000132081	0.00106712	putative AAA+ ATPase domain, ATPase, AAA-type, core, AAA-type ATPase domain-containing protein
AC85_M8_Tissue	VANPL_A_00003g009680	6986.3	-2.27276	0.722648	5.92352e-05	0.000530391	serine carboxypeptidase-like 18
AC85_M8_Tissue	VANPL_A_00003g009800	13.5365	-2.39312	1.1429	0.000673718	0.00433286	inactive poly [ADP-ribose] polymerase RCD1-like isoform X1
AC85_M8_Tissue	VANPL_A_00003g010730	15.8988	4.05821	1.2697	1.53786e-05	0.000161226	putative blue copper binding protein
AC85_M8_Tissue	VANPL_A_00003g010760	71.4904	2.0508	0.553046	1.0889e-05	0.000117764	DUF868 domain-containing protein
AC85_M8_Tissue	VANPL_A_00003g010780	7.22841	-2.84531	1.93644	0.000779144	0.00490944	Dof zinc finger protein
AC85_M8_Tissue	VANPL_A_00003g011450	12.3914	2.40515	1.49249	0.00150399	0.00858562	arogenate dehydrogenase 1, chloroplastic-like
AC85_M8_Tissue	VANPL_A_00003g011520	9031.66	2.51326	0.925376	0.000162082	0.00127521	chlorophyll a-b binding protein of LHCII type 1
AC85_M8_Tissue	VANPL_A_00003g011640	398.888	3.52292	1.05216	1.75923e-05	0.000180781	AP2/ERF and B3 domain-containing transcription factor RAV1-like
AC85_M8_Tissue	VANPL_A_00003g012950	8.31021	4.32363	1.51739	2.15879e-05	0.000217659	phospholipase D alpha 1
AC85_M8_Tissue	VANPL_A_00004g000450	48.5413	-2.29348	0.614034	9.35745e-06	0.000102233	Retrovirus-related Pol polyprotein from transposon TNT 1-94
AC85_M8_Tissue	VANPL_A_00004g000470	16.5673	-3.30848	1.27512	0.00011756	0.000965755	protein WALLS ARE THIN 1
AC85_M8_Tissue	VANPL_A_00004g000920	10.5632	-3.72547	1.57233	0.000103894	0.000866798	0
AC85_M8_Tissue	VANPL_A_00004g001880	36.5524	2.2318	1.04261	0.000688861	0.00441201	GEM-like protein 4
AC85_M8_Tissue	VANPL_A_00004g002400	109.631	3.55084	1.6654	0.000176829	0.0013748	probable xyloglucan endotransglucosylase/hydrolase protein 32
AC85_M8_Tissue	VANPL_A_00004g003020	6.22115	3.29463	1.80344	0.000336247	0.00239258	protein NRT1/ PTR FAMILY 5.2
AC85_M8_Tissue	VANPL_A_00004g004050	11.789	-2.67246	1.35612	0.000658389	0.00424863	flowering locus T protein
AC85_M8_Tissue	VANPL_A_00004g004220	81.4487	2.07286	0.576185	1.57316e-05	0.000164323	protein trichome birefringence-like 38
AC85_M8_Tissue	VANPL_A_00004g005140	35.4365	2.07748	0.737861	0.000154465	0.00122258	Somatic embryogenesis receptor kinase 1
AC85_M8_Tissue	VANPL_A_00004g005470	34.0715	2.96131	1.22261	0.00022479	0.00168494	zinc finger CCCH domain-containing protein 30-like
AC85_M8_Tissue	VANPL_A_00004g006020	8.53741	-4.06814	1.64121	5.4154e-05	0.000492362	B3 domain-containing transcription factor ABI3
AC85_M8_Tissue	VANPL_A_00004g006050	167.681	-2.23236	0.859666	0.000248309	0.00184028	nicotianamine synthase
AC85_M8_Tissue	VANPL_A_00004g006080	24.6995	2.74857	1.2053	0.000353293	0.0025014	aldo/keto reductase
AC85_M8_Tissue	VANPL_A_00004g009590	28.5294	2.17386	0.661218	4.04919e-05	0.000380472	G-type lectin S-receptor-like serine/threonine-protein kinase At1g11330
AC85_M8_Tissue	VANPL_A_00005g000170	113.247	-2.83952	1.60181	0.000709999	0.00453552	probable indole-3-acetic acid-amido synthetase GH3.1
AC85_M8_Tissue	VANPL_A_00005g000630	23.2994	2.27132	0.97806	0.000455118	0.00310671	pentatricopeptide repeat-containing protein ELI1, chloroplastic-like
AC85_M8_Tissue	VANPL_A_00005g001520	20.5402	-3.06117	0.884235	1.72173e-05	0.000177673	protein SEMI-ROLLED LEAF 2 isoform X3
AC85_M8_Tissue	VANPL_A_00005g003500	63.0799	2.11438	0.567572	1.0112e-05	0.000109846	cytochrome P450 71A9-like
AC85_M8_Tissue	VANPL_A_00005g003730	12.5467	2.96549	1.63109	0.000568875	0.00375883	peroxidase 3
AC85_M8_Tissue	VANPL_A_00005g005460	18.41	3.6869	1.13386	1.9674e-05	0.000200488	auxin-responsive protein SAUR76
AC85_M8_Tissue	VANPL_A_00005g006350	67.261	2.05412	0.650481	6.13246e-05	0.000547381	myosin-binding protein 7
AC85_M8_Tissue	VANPL_A_00005g007740	34.5757	-2.94705	0.858449	1.98396e-05	0.000201695	18.5 kDa class I heat shock protein-like
AC85_M8_Tissue	VANPL_A_00005g008450	32.9279	-2.70041	0.989914	0.000141795	0.00113702	calmodulin binding protein PICBP-like
AC85_M8_Tissue	VANPL_A_00005g010060	22.8379	2.31714	0.990909	0.000427177	0.00294534	uncharacterized protein LOC109830294 isoform X2
AC85_M8_Tissue	VANPL_A_00005g010600	43.0117	-2.26936	0.925452	0.00034099	0.00242431	probable choline kinase 2
AC85_M8_Tissue	VANPL_A_00005g010800	21.8977	-2.44978	0.708144	2.21208e-05	0.000222246	---NA---
AC85_M8_Tissue	VANPL_A_00005g012370	18.425	2.00456	1.13391	0.00173978	0.00973052	dirigent protein 22-like
AC85_M8_Tissue	VANPL_A_00005g012730	11.4393	2.95374	1.36019	0.000355392	0.00251418	SBP (S-ribonuclease binding protein) family protein
AC85_M8_Tissue	VANPL_A_00005g012800	25.9399	2.38946	0.881301	0.000174648	0.00136011	putative cucumisin
AC85_M8_Tissue	VANPL_A_00005g013690	18.2088	2.62905	0.726236	1.25578e-05	0.000134285	RING-H2 finger protein ATL64-like
AC85_M8_Tissue	VANPL_A_00005g013970	21.3955	2.59161	0.952218	0.000153221	0.00121442	probable alkaline/neutral invertase D
AC85_M8_Tissue	VANPL_A_00005g014790	171.025	-2.9361	1.61494	0.000592871	0.00389335	protein SLE1
AC85_M8_Tissue	VANPL_A_00005g016010	19.7705	2.55747	1.2308	0.000607624	0.0039765	unnamed protein product
AC85_M8_Tissue	VANPL_A_00005g016360	13.411	2.42593	1.49215	0.00143962	0.00827889	UDP-arabinopyranose mutase 3
AC85_M8_Tissue	VANPL_A_00005g016940	51.6915	2.90021	0.846002	2.05682e-05	0.000208236	hypothetical protein HPP92_012360
AC85_M8_Tissue	VANPL_A_00005g017160	54.3786	2.39678	0.889988	0.000181806	0.0014052	cysteine-rich receptor-like protein kinase 10
AC85_M8_Tissue	VANPL_A_00005g017200	11.5868	-2.23552	1.21274	0.00123756	0.00726576	Isocitrate lyase
AC85_M8_Tissue	VANPL_A_00005g017730	30.6941	-3.50873	1.09995	2.67735e-05	0.000263124	organic cation/carnitine transporter 2-like
AC85_M8_Tissue	VANPL_A_00005g017940	44.3505	-2.40657	0.772811	6.15252e-05	0.000548652	reticulon-like protein B1
AC85_M8_Tissue	VANPL_A_00005g018140	7.02866	-3.55402	1.76085	0.00019379	0.00147979	putative E3 ubiquitin-protein ligase RHA2B
AC85_M8_Tissue	VANPL_A_00005g018390	21.921	2.0961	1.01867	0.000899604	0.00556402	putative transcription factor C2H2 family
AC85_M8_Tissue	VANPL_A_00006g000360	471.475	2.72818	1.68605	0.000955336	0.00583495	short-chain dehydrogenase reductase 3b-like
AC85_M8_Tissue	VANPL_A_00006g000380	16.2919	-4.01201	1.32996	2.39873e-05	0.000238342	11-beta-hydroxysteroid dehydrogenase-like 5
AC85_M8_Tissue	VANPL_A_00006g001220	10.0463	-2.40478	1.34147	0.00115367	0.00684605	ubiquitin-like protein ATG8
AC85_M8_Tissue	VANPL_A_00006g001940	22.1702	2.73778	0.952586	9.82021e-05	0.000826152	protein ROH1-like
AC85_M8_Tissue	VANPL_A_00006g005130	15.5748	-3.16373	1.68598	0.000403168	0.00280351	probable cyclic nucleotide-gated ion channel 14
AC85_M8_Tissue	VANPL_A_00006g009180	32.3382	3.75436	1.13875	1.65018e-05	0.000171323	cationic peroxidase 1-like
AC85_M8_Tissue	VANPL_A_00006g010240	89.5637	2.77332	0.78042	1.47851e-05	0.000155767	RNA polymerase alpha subunit
AC85_M8_Tissue	VANPL_A_00006g010690	12.0674	-3.50351	1.38743	0.000108645	0.000900289	probable BOI-related E3 ubiquitin-protein ligase 3
AC85_M8_Tissue	VANPL_A_00006g011430	24.4923	2.11366	0.740187	0.000137264	0.00110587	putative transcription factor C2H2 family
AC85_M8_Tissue	VANPL_A_00006g011550	12.3075	-2.77751	1.33831	0.00049827	0.00335974	peroxidase 27-like
AC85_M8_Tissue	VANPL_A_00006g011880	19.2166	-3.03758	0.970575	4.36232e-05	0.000405665	L-type lectin-domain containing receptor kinase IX.1-like
AC85_M8_Tissue	VANPL_A_00007g000930	11.5736	-2.25557	1.20196	0.00114338	0.0067957	protein YABBY 4
AC85_M8_Tissue	VANPL_A_00007g001650	56.9656	-2.34288	0.689141	2.74662e-05	0.000269005	deoxyhypusine synthase
AC85_M8_Tissue	VANPL_A_00007g002200	52.8929	-2.02012	0.571494	1.95755e-05	0.000199841	Ribonuclease H-like domain containing protein
AC85_M8_Tissue	VANPL_A_00007g002320	12.5639	-2.24271	1.29088	0.00148581	0.0085017	putative phospholipase A(1)
AC85_M8_Tissue	VANPL_A_00007g004980	66.3925	-2.12251	0.58831	1.50214e-05	0.000158149	Ribonuclease H domain
AC85_M8_Tissue	VANPL_A_00007g005330	10.0467	-2.63695	1.23111	0.000504051	0.00339071	wall-associated receptor kinase-like 14
AC85_M8_Tissue	VANPL_A_00007g005600	8.14757	-3.82071	1.72423	0.000106352	0.000884149	probable serine/threonine-protein kinase WNK4 isoform X2
AC85_M8_Tissue	VANPL_A_00007g005820	39.1234	2.14806	0.66303	4.69986e-05	0.000434224	peroxisomal membrane protein 11B
AC85_M8_Tissue	VANPL_A_00007g007600	231.82	2.04111	0.766638	0.000231194	0.0017269	4-coumarate--CoA ligase 2-like
AC85_M8_Tissue	VANPL_A_00007g009390	336.668	2.3867	1.05683	0.000484548	0.00327625	caffeoylshikimate esterase-like isoform X2
AC85_M8_Tissue	VANPL_A_00007g010010	3080.91	2.47818	1.01664	0.000311291	0.00223544	putative chlorophyll A-B binding protein
AC85_M8_Tissue	VANPL_A_00007g010280	174.133	2.04351	0.600843	2.97584e-05	0.000289139	plant cysteine oxidase 5-like
AC85_M8_Tissue	VANPL_A_00007g013220	7.54805	-3.77884	1.70798	0.00011429	0.000942197	shikimate O-hydroxycinnamoyltransferase-like
AC85_M8_Tissue	VANPL_A_00008g000880	33.6099	2.2792	0.612664	9.88723e-06	0.000107585	Cytochrome P450 superfamily protein
AC85_M8_Tissue	VANPL_A_00008g000950	11.0596	-3.27193	1.47183	0.000230261	0.00172142	probable nucleoredoxin 1
AC85_M8_Tissue	VANPL_A_00008g001010	6.7634	-2.59568	1.93933	0.00119755	0.0070648	putative pectinesterase 63
AC85_M8_Tissue	VANPL_A_00008g002070	24.4976	2.34679	0.773201	7.80018e-05	0.000677864	putative triacylglycerol lipase
AC85_M8_Tissue	VANPL_A_00008g002590	72.0745	-2.05629	0.884416	0.000512563	0.00343716	reverse transcriptase domain-containing protein
AC85_M8_Tissue	VANPL_A_00008g003110	17.7755	2.70591	0.873119	5.64396e-05	0.000508818	cytochrome P450 71A1-like
AC85_M8_Tissue	VANPL_A_00008g003200	663.248	-3.50748	1.09686	2.62817e-05	0.000259034	cytochrome P450 77A1
AC85_M8_Tissue	VANPL_A_00008g004060	38.012	2.29825	0.747956	7.17434e-05	0.000628581	putative nucleotidyltransferase, Ribonuclease H
AC85_M8_Tissue	VANPL_A_00008g005720	20.1576	2.72768	0.787755	1.99287e-05	0.00020236	ethylene-responsive transcription factor ERF109-like
AC85_M8_Tissue	VANPL_A_00008g006830	97.9284	2.18392	0.688508	5.65373e-05	0.000509163	reverse transcriptase domain-containing protein
AC85_M8_Tissue	VANPL_A_00008g007270	21.1017	2.24558	0.825887	0.000183521	0.00141526	transcription factor MYB14
AC85_M8_Tissue	VANPL_A_00008g008020	62.619	-3.41893	0.98313	1.32643e-05	0.000141016	xyloglucan endo-transglycosylase
AC85_M8_Tissue	VANPL_A_00008g008510	26.793	-3.59131	1.15856	3.09851e-05	0.000299697	homeobox-leucine zipper protein HAT22-like
AC85_M8_Tissue	VANPL_A_00008g009830	18.565	-3.36528	0.989037	1.70216e-05	0.000175972	unnamed product
AC85_M8_Tissue	VANPL_A_00008g010220	28.2917	2.24022	0.70515	5.47214e-05	0.000497256	Metalloendoproteinase 2-MMP
AC85_M8_Tissue	VANPL_A_00009g000710	51.645	-2.97918	0.905854	2.94798e-05	0.000286758	amino acid permease 6-like
AC85_M8_Tissue	VANPL_A_00009g000910	8.60203	2.55488	1.39067	0.000919985	0.00566552	UPF0496 protein At4g34320
AC85_M8_Tissue	VANPL_A_00009g001440	15.1279	3.22282	1.06708	5.05776e-05	0.000462795	G-type lectin S-receptor-like serine/threonine-protein kinase LECRK4
AC85_M8_Tissue	VANPL_A_00009g002260	8.79034	4.23078	1.58813	3.29778e-05	0.000317002	putative 2-oxoglutarate-dependent dioxygenase
AC85_M8_Tissue	VANPL_A_00009g002280	7.95173	4.21232	1.54892	3.12917e-05	0.000302492	probable 2-oxoglutarate-dependent dioxygenase JRG21
AC85_M8_Tissue	VANPL_A_00009g002580	6.54101	2.71353	1.70454	0.000993804	0.00602834	7-deoxyloganetic acid glucosyltransferase-like
AC85_M8_Tissue	VANPL_A_00009g002790	16.6978	-3.31699	1.89792	0.000327868	0.00233977	expansin-like B1
AC85_M8_Tissue	VANPL_A_00009g003920	15.3168	-2.10161	1.15269	0.00144086	0.00828326	Cucumisin
AC85_M8_Tissue	VANPL_A_00009g004110	18.5656	-2.26446	0.836594	0.000187485	0.00144258	transcription factor DIVARICATA-like
AC85_M8_Tissue	VANPL_A_00009g005340	26.5883	2.61788	1.1623	0.000414509	0.00286955	hypothetical protein CFC21_078348
AC85_M8_Tissue	VANPL_A_00009g009140	76.527	-2.09526	0.566023	1.10169e-05	0.000118996	hypothetical protein NE237_022319
AC85_M8_Tissue	VANPL_A_00009g009520	8.22871	-4.04649	1.63405	5.62023e-05	0.000507748	probable glycosyltransferase At5g25310
AC85_M8_Tissue	VANPL_A_00009g010460	17.0116	-2.57194	0.913402	0.000123676	0.00100777	Scarecrow-like protein 18
AC85_M8_Tissue	VANPL_A_00009g010700	54.8009	-2.0253	0.575122	2.04117e-05	0.000206774	ethylene-responsive transcription factor WRI1
AC85_M8_Tissue	VANPL_A_00009g010990	32.8335	2.36916	1.05857	0.000511604	0.00343477	receptor-like protein kinase FERONIA
AC85_M8_Tissue	VANPL_A_00009g011460	377.476	3.83153	1.52464	7.34432e-05	0.00064085	probable 2-oxoglutarate-dependent dioxygenase JRG21
AC85_M8_Tissue	VANPL_A_00010g000970	6.57963	3.66133	1.70234	0.000146185	0.00116404	protein PHYLLO, chloroplastic isoform X1
AC85_M8_Tissue	VANPL_A_00010g001870	47.988	-2.08682	0.628112	3.74255e-05	0.000354579	probable BOI-related E3 ubiquitin-protein ligase 3
AC85_M8_Tissue	VANPL_A_00010g001890	24.162	2.37781	0.802994	9.37493e-05	0.000794156	auxin-responsive protein SAUR71
AC85_M8_Tissue	VANPL_A_00010g002530	27.1359	2.0982	0.606172	2.42842e-05	0.000241012	probable transcription factor KAN4
AC85_M8_Tissue	VANPL_A_00010g002580	36.9135	2.01175	0.661555	8.645e-05	0.000738903	uncharacterized protein LOC122073524
AC85_M8_Tissue	VANPL_A_00010g003520	30.6778	-2.48632	0.735378	2.77794e-05	0.000271565	transcription repressor OFP1-like
AC85_M8_Tissue	VANPL_A_00010g003550	147.713	2.09019	0.642802	4.61711e-05	0.000427039	protein NUCLEAR FUSION DEFECTIVE 4
AC85_M8_Tissue	VANPL_A_00010g005840	34.6614	2.33936	0.653274	1.55118e-05	0.000162523	subtilisin-like protease SBT1.2
AC85_M8_Tissue	VANPL_A_00010g007400	27.2882	2.16026	0.579392	9.89128e-06	0.000107585	transmembrane protein
AC85_M8_Tissue	VANPL_A_00010g008560	22.2577	-2.36628	0.712106	3.43597e-05	0.00032771	purple acid phosphatase 15 isoform X1
AC85_M8_Tissue	VANPL_A_00010g009150	10.6806	3.31399	1.44343	0.000196264	0.00149335	sugar transporter erd6-like 6
AC85_M8_Tissue	VANPL_A_00010g009720	29.4938	3.3266	1.09522	4.48788e-05	0.000416211	Retrovirus-related Pol polyprotein from transposon TNT 1-94
AC85_M8_Tissue	VANPL_A_00010g009860	177.31	-4.01366	1.2291	1.37348e-05	0.000145418	---NA---
AC85_M8_Tissue	VANPL_A_00011g000160	11.6892	-2.32443	1.20681	0.000982862	0.00597748	protein ROLLING AND ERECT LEAF 2-like
AC85_M8_Tissue	VANPL_A_00011g000280	17.2019	-2.29939	1.17517	0.000947312	0.00579546	tonoplast intrinsic protein
AC85_M8_Tissue	VANPL_A_00011g000330	6.95245	-3.54791	1.75886	0.000195951	0.00149163	chalcone synthase
AC85_M8_Tissue	VANPL_A_00011g000480	15.0847	-3.37059	1.15755	5.77494e-05	0.00051817	protein DETOXIFICATION 56-like
AC85_M8_Tissue	VANPL_A_00011g002900	16.6704	-2.67151	1.08043	0.000254109	0.00187857	Transcription factor bHLH96
AC85_M8_Tissue	VANPL_A_00011g004240	19.22	-2.10031	0.803104	0.000252915	0.00187118	RHOMBOID-like protein 1
AC85_M8_Tissue	VANPL_A_00011g008390	19.2126	-4.04772	1.41069	3.06009e-05	0.000296317	Calcium permeable stress-gated cation channel 1
AC85_M8_Tissue	VANPL_A_00011g008970	9.06134	-4.50432	1.46494	1.10722e-05	0.000119519	TPD1 protein homolog 1-like
AC85_M8_Tissue	VANPL_A_00011g011400	12.7772	2.27544	1.30971	0.00143892	0.00827765	RING-H2 finger protein ATL65
AC85_M8_Tissue	VANPL_A_00011g012200	6.87385	-2.98639	1.89964	0.000612468	0.00400514	Scarecrow-like protein 18
AC85_M8_Tissue	VANPL_A_00012g000440	14.3143	-3.17019	1.23772	0.000142727	0.00114288	beta glucosidase 46
AC85_M8_Tissue	VANPL_A_00012g000470	18.8	2.35977	0.941695	0.000286932	0.00208993	ACT domain-containing protein ACR8-like
AC85_M8_Tissue	VANPL_A_00012g001480	230.558	-2.25663	0.648139	2.18227e-05	0.000219381	SNARE associated Golgi protein
AC85_M8_Tissue	VANPL_A_00012g001960	6.69887	2.81716	1.9232	0.000824966	0.00516018	21 kDa protein-like
AC85_M8_Tissue	VANPL_A_00012g002040	148.529	-2.09987	0.835312	0.000322849	0.00231166	beta-glucosidase 11-like
AC85_M8_Tissue	VANPL_A_00012g002110	17.1479	-3.59472	1.09698	2.00038e-05	0.000203002	Transcription factor ALC
AC85_M8_Tissue	VANPL_A_00012g002480	34.4147	2.11991	0.908483	0.00048521	0.00327943	CCT protein
AC85_M8_Tissue	VANPL_A_00012g003120	5.08248	-2.55196	1.86679	0.0013531	0.00783661	14 kDa proline-rich protein DC2.15-like
AC85_M8_Tissue	VANPL_A_00012g003230	27.1443	2.43218	0.951855	0.000246199	0.00182623	cytochrome P450 78A3-like
AC85_M8_Tissue	VANPL_A_00012g003930	20.9008	2.71758	1.09289	0.000238896	0.00177513	RING/U-box superfamily protein
AC85_M8_Tissue	VANPL_A_00012g005650	80.6176	-2.12447	0.574194	1.10078e-05	0.000118974	putative peroxidase
AC85_M8_Tissue	VANPL_A_00012g006300	7.68559	-4.06849	1.59133	4.90319e-05	0.000450094	0
AC85_M8_Tissue	VANPL_A_00012g006460	19.6252	-2.03128	1.04639	0.00120134	0.0070847	oligopeptide transporter 4-like
AC85_M8_Tissue	VANPL_A_00012g006730	135.054	-2.14835	0.675007	5.54512e-05	0.00050282	60S ribosomal protein L10
AC85_M8_Tissue	VANPL_A_00012g007290	65.5971	-2.1496	0.601714	1.67634e-05	0.000173723	serine/threonine-protein kinase BRI1-like 2
AC85_M8_Tissue	VANPL_A_00012g007550	23.3938	-2.10084	0.785123	0.000217867	0.00163663	protein IQ-domain 26-like
AC85_M8_Tissue	VANPL_A_00012g007680	53.9174	2.03981	0.592926	2.63541e-05	0.000259449	dehydration-responsive element-binding protein 3-like
AC85_M8_Tissue	VANPL_A_00012g007840	239.302	3.01006	1.17175	0.000161343	0.00126997	cytochrome P450 94C1-like
AC85_M8_Tissue	VANPL_A_00012g008370	64.7246	2.30654	0.77521	9.29467e-05	0.000789309	chalcone synthase
AC85_M8_Tissue	VANPL_A_00012g008460	20.5579	2.35969	1.11064	0.000649973	0.00420225	DNA replication licensing factor MCM2
AC85_M8_Tissue	VANPL_A_00012g009570	12.2068	-3.59716	1.37321	8.28764e-05	0.000714063	sister of evergreen
AC85_M8_Tissue	VANPL_A_00012g010090	54.2618	2.57491	0.88409	9.72368e-05	0.000818836	potassium transporter 5-like
AC85_M8_Tissue	VANPL_A_00012g011090	70.3136	3.52199	1.69804	0.000195361	0.00148979	plastid movement impaired protein
AC85_M8_Tissue	VANPL_A_00012g011180	16.7265	-3.45562	1.58711	0.000193148	0.00147752	Pectinesterase 2
AC85_M8_Tissue	VANPL_A_00012g012120	12.9275	4.23697	1.43792	2.0623e-05	0.000208668	flavonoid 3'-monooxygenase
AC85_M8_Tissue	VANPL_A_00013g000430	33.3676	3.02688	1.01187	6.20745e-05	0.000552347	vetispiradiene synthase 2-like
AC85_M8_Tissue	VANPL_A_00013g001860	63.2181	-2.12301	0.617808	2.61026e-05	0.000257418	sulfite exporter TauE/SafE family protein 3-like isoform X1
AC85_M8_Tissue	VANPL_A_00013g003050	12.8969	2.19522	1.28878	0.0016496	0.00928681	NAC domain-containing protein 92
AC85_M8_Tissue	VANPL_A_00013g005020	52.9179	3.13152	1.03381	5.28202e-05	0.000481257	integrin-linked protein kinase 1-like
AC85_M8_Tissue	VANPL_A_00013g005040	11.3409	3.80352	1.86205	0.000122322	0.000997302	polygalacturonase-like
AC85_M8_Tissue	VANPL_A_00013g008530	22.0576	-2.43479	1.06263	0.000437719	0.00300833	late embryogenesis abundant protein D-34-like
AC85_M8_Tissue	VANPL_A_00014g000250	17.9497	2.11524	1.04956	0.000969761	0.00590619	Trihelix transcription factor GT-3b
AC85_M8_Tissue	VANPL_A_00014g000400	16.1095	2.31314	1.2069	0.00101011	0.00611062	sanguinarine reductase isoform X1
AC85_M8_Tissue	VANPL_A_00014g000650	95.7852	-2.69123	0.795978	2.58093e-05	0.000254819	xylan glycosyltransferase MUCI21
AC85_M8_Tissue	VANPL_A_00014g000860	35.7769	-3.09195	0.938882	2.73613e-05	0.000268131	Tetraspanin-6 isoform B
AC85_M8_Tissue	VANPL_A_00014g001760	366.399	3.31741	0.937274	1.18292e-05	0.000126969	3-hydroxyindolin-2-one monooxygenase-like
AC85_M8_Tissue	VANPL_A_00014g001770	6.47375	3.34055	1.8052	0.000307164	0.00221045	cytochrome P450 71A1 isoform X2
AC85_M8_Tissue	VANPL_A_00014g002880	15.5981	2.36133	1.14188	0.000726656	0.00461952	laccase 14
AC85_M8_Tissue	VANPL_A_00014g002890	5.43405	2.98784	1.83117	0.000613773	0.00401109	laccase-15-like
AC85_M8_Tissue	VANPL_A_00014g003670	15.5529	-2.1364	0.905137	0.000452389	0.00309425	DEFICIENS-like MADS-box transcription factor
AC85_M8_Tissue	VANPL_A_00014g003970	14.6018	2.54887	1.3443	0.000842458	0.0052485	caffeic acid
AC85_M8_Tissue	VANPL_A_00014g004680	5.56334	-3.17914	1.78744	0.000419331	0.00289824	plant-specific transcription factor YABBY family protein
AC85_M8_Tissue	VANPL_A_00014g006100	207.16	2.51461	1.42393	0.00107032	0.00642489	thaumatin-like protein 1
AC85_M8_Tissue	VANPL_00050g000110	26.6404	-2.00874	0.639357	6.51037e-05	0.00057571	Ternary complex factor MIP1 leucine-zipper-containing protein
AC85_M8_Tissue	VANPL_00050g000140	6.29348	-3.18597	1.8311	0.000419867	0.00289961	VOC family protein
AC85_M8_Tissue	VANPL_00050g000700	42.6489	-2.55953	0.904035	0.000119862	0.000980225	myb-related protein Zm1-like
AC85_M8_Tissue	VANPL_00094g000050	8.91297	-3.86551	1.74217	9.83886e-05	0.000827315	myb family transcription factor APL
AC85_M8_Tissue	VANPL_00094g000320	33.6595	-2.13981	1.09539	0.00108077	0.00647176	Rho guanine nucleotide exchange factor 10-like protein
AC85_M8_Tissue	VANPL_00094g000660	49.6572	2.20351	0.605266	1.31977e-05	0.000140513	galactinol--sucrose galactosyltransferase-like
AC85_M8_Tissue	VANPL_00094g000830	6.59623	-3.30313	1.81685	0.000332396	0.00236912	kinesin-like protein KIN-4C
AC85_M8_Tissue	VANPL_00094g001080	6.64873	3.68581	1.69693	0.000137847	0.001109	putative clathrin assembly protein At5g35200
AC85_M8_Tissue	VANPL_00181g000160	6.33592	2.6664	1.92198	0.00107539	0.00645062	predicted protein
AC85_M8_Tissue	VANPL_00721g000170	11.2706	-2.85025	1.23397	0.000306465	0.00220634	NAC domain-containing protein 21/22

## Sheet: Supplementary Table S3
Supplementary Table S3. Time contrast DEGs fold change with stringent threshold.
Contrast	Gene	baseMean	log2FoldChange	lfcSE	pvalue	padj	Function
AC23_Green_M6_M7	VANPL_A_00001g027450	4.39225	2.28259	2.19624	0.00184132	0.0121514	probable serine/threonine-protein kinase PBL26 isoform X1
AC23_Green_M6_M7	VANPL_A_00002g003090	107.252	2.14609	2.17882	0.00221718	0.0141964	zeatin O-glucosyltransferase-like
AC23_Green_M6_M7	VANPL_A_00003g000090	161.752	-2.03931	1.53256	0.00206482	0.0134153	glycerol-3-phosphate 2-O-acyltransferase 4-like
AC23_Green_M6_M7	VANPL_A_00003g000580	4.69183	2.11154	2.18417	0.00231639	0.0147082	Flavonoid 3',5'-hydroxylase 1
AC23_Green_M6_M7	VANPL_A_00004g003020	18.9763	2.03439	1.33063	0.00157746	0.0107091	protein NRT1/ PTR FAMILY 5.2
AC23_Green_M6_M7	VANPL_A_00004g006950	277.919	2.02504	1.78052	0.00256163	0.0159633	late embryogenesis abundant protein At1g64065
AC23_Green_M6_M7	VANPL_A_00006g008260	13.3428	2.26051	1.76592	0.00167504	0.0112397	probable pectinesterase/pectinesterase inhibitor 7
AC23_Green_M6_M7	VANPL_A_00007g009440	22.7571	-2.21476	1.62875	0.00161639	0.0108897	protein NETWORKED 2A-like
AC23_Green_M6_M7	VANPL_A_00008g005000	13.5445	-2.02123	1.55119	0.00218351	0.0140451	0
AC23_Green_M6_M7	VANPL_A_00008g007070	9.21222	-2.28236	2.16991	0.00184739	0.0121819	translocator protein homolog
AC23_Green_M6_M7	VANPL_A_00009g000580	5.00172	2.42365	2.2579	0.00151381	0.0103651	F-box/LRR-repeat protein At3g48880-like
AC23_Green_M6_M7	VANPL_A_00009g002580	4.84108	2.43982	2.25016	0.00148312	0.0101924	7-deoxyloganetic acid glucosyltransferase-like
AC23_Green_M6_M7	VANPL_A_00010g009290	5.01683	2.42144	2.25648	0.0015185	0.0103929	protein PLANT CADMIUM RESISTANCE 2-like
AC23_Green_M6_M7	VANPL_A_00010g011510	11.9803	-2.01407	1.67838	0.00246407	0.0154414	Cu(2+)-exporting ATPase protein
AC23_Green_M6_M7	VANPL_A_00011g001740	6.5955	-2.05776	2.01935	0.00256603	0.0159789	Histone H2B.2
AC23_Green_M6_M7	VANPL_A_00012g000990	196.359	2.29869	1.75472	0.0015517	0.0105513	protein PLANT CADMIUM RESISTANCE 2-like
AC23_Green_M6_M7	VANPL_A_00012g006460	26.2968	-2.09326	1.43952	0.00164419	0.0110593	oligopeptide transporter 4-like
AC23_Green_M6_M7	VANPL_A_00012g007660	8.12277	-2.28329	1.84148	0.0016936	0.011349	MADS-box transcription factor 32
AC23_Green_M6_M7	VANPL_A_00012g010440	14.0632	2.00836	1.28701	0.00154798	0.0105448	protein LAZY 1-like
AC23_Green_M6_M7	VANPL_A_00013g009420	5.63288	2.39968	2.29314	0.00155162	0.0105513	DUF538 domain containing protein
AC23_Green_M6_M7	VANPL_A_00014g000900	4.70125	2.44853	2.23758	0.0014674	0.0101175	probable 2-oxoglutarate-dependent dioxygenase At5g05600
AC23_Green_M6_M7	VANPL_A_00014g001250	9.18998	2.34593	2.03361	0.00166344	0.0111708	GABA transporter 1
AC23_Green_M6_M7	VANPL_A_00014g001770	16.468	2.01853	1.27572	0.00147927	0.0101784	cytochrome P450 71A1 isoform X2
AC23_Green_M6_M7	VANPL_A_00014g003100	6.87116	-2.18355	2.05369	0.00213013	0.0137674	auxin-responsive protein IAA13-like
AC23_Green_M7_M8	VANPL_A_00001g003020	33.0365	-2.04281	1.02167	5.36981e-05	0.00275945	bidirectional sugar transporter SWEET14-like
AC23_Green_M7_M8	VANPL_A_00001g005320	8.5198	-2.64352	1.9852	4.16943e-05	0.0022538	flavonoid 3',5'-hydroxylase 2-like
AC23_Green_M7_M8	VANPL_A_00001g012290	57.796	-2.69718	0.756264	1.23145e-06	0.000138401	Dehydration-responsive element-binding protein 1F
AC23_Green_M7_M8	VANPL_A_00001g016400	586.132	-2.83027	1.0056	7.35777e-06	0.000569025	probable CCR4-associated factor 1 homolog 6
AC23_Green_M7_M8	VANPL_A_00001g029350	12.0514	-2.39537	1.88883	6.87182e-05	0.0033339	alpha-humulene synthase
AC23_Green_M7_M8	VANPL_A_00001g029360	24.1307	-4.39663	1.4676	9.53726e-07	0.000115497	alpha-humulene synthase
AC23_Green_M7_M8	VANPL_A_00001g029720	45.993	-3.24936	1.02961	3.09308e-06	0.000284236	mitogen-activated protein kinase kinase kinase 18
AC23_Green_M7_M8	VANPL_A_00001g032490	750.049	-3.31361	1.05506	3.0471e-06	0.000281668	abscisic acid 8'-hydroxylase 4-like
AC23_Green_M7_M8	VANPL_A_00001g033170	42.1525	-3.52438	1.00306	1.26037e-06	0.000140639	probable pectinesterase/pectinesterase inhibitor 12
AC23_Green_M7_M8	VANPL_A_00003g000660	32.2559	-2.00468	0.650891	3.63229e-06	0.000320585	calmodulin-binding protein 25
AC23_Green_M7_M8	VANPL_A_00003g001690	57.9206	2.23214	1.0101	3.14097e-05	0.0018241	cationic peroxidase 1-like
AC23_Green_M7_M8	VANPL_A_00003g002130	1071.53	-3.85027	1.29224	2.25551e-06	0.000228803	Ethylene-responsive transcription factor
AC23_Green_M7_M8	VANPL_A_00003g007280	659.008	-2.71067	1.2777	2.61944e-05	0.00157388	putative leucine-rich repeat-containing, plant-type, leucine-rich repeat domain superfamily
AC23_Green_M7_M8	VANPL_A_00004g002690	44.7333	-3.44785	1.0837	2.54544e-06	0.000245462	beta-galactosidase 7-like
AC23_Green_M7_M8	VANPL_A_00005g006640	29.2958	-2.30864	1.52057	8.48292e-05	0.00390915	protein TIFY 5A-like
AC23_Green_M7_M8	VANPL_A_00005g006870	23.8447	-2.69181	1.60929	4.33589e-05	0.00232767	alpha-terpineol synthase, chloroplastic-like
AC23_Green_M7_M8	VANPL_A_00005g011290	46.9588	-2.14952	1.16279	6.56269e-05	0.00322397	mitogen-activated protein kinase kinase kinase 18
AC23_Green_M7_M8	VANPL_A_00005g012830	1557.36	-2.46836	1.52939	6.2818e-05	0.00311538	transcription factor bHLH137
AC23_Green_M7_M8	VANPL_A_00006g007910	72.8572	-2.65253	0.730691	9.93754e-07	0.000118507	CASP-like protein 1E1
AC23_Green_M7_M8	VANPL_A_00006g008870	22.2044	-3.36071	0.953866	1.37429e-06	0.000152264	NAC domain-containing protein 90
AC23_Green_M7_M8	VANPL_A_00006g012710	1075.61	-2.70306	1.27917	2.67032e-05	0.0015983	NAC domain-containing protein 2-like
AC23_Green_M7_M8	VANPL_A_00007g005650	1980.46	-2.02723	0.904504	3.26192e-05	0.00186516	putative senescence regulator S40
AC23_Green_M7_M8	VANPL_A_00008g005690	18.1788	-3.28682	1.30616	8.42975e-06	0.000639269	Rho guanine nucleotide exchange factor 10-like protein
AC23_Green_M7_M8	VANPL_A_00008g005740	26.2143	2.01892	0.800235	1.69567e-05	0.00108564	EF-hand domain-containing protein
AC23_Green_M7_M8	VANPL_A_00008g012000	65.9717	-2.01095	0.69704	6.49437e-06	0.000525674	---NA---
AC23_Green_M7_M8	VANPL_A_00009g000370	40.863	-2.93071	0.881521	2.43106e-06	0.000238856	tify domain
AC23_Green_M7_M8	VANPL_A_00009g004780	94.7843	-2.19367	0.84241	1.33057e-05	0.000906267	Putative lysine decarboxylase family protein
AC23_Green_M7_M8	VANPL_A_00009g011460	189.523	-2.8048	1.59257	3.4639e-05	0.00194651	probable 2-oxoglutarate-dependent dioxygenase JRG21
AC23_Green_M7_M8	VANPL_A_00009g013240	486.096	-2.44771	1.44461	6.00724e-05	0.00299825	probable trehalose-phosphate phosphatase J
AC23_Green_M7_M8	VANPL_A_00010g003230	198.269	-2.13825	0.722266	5.24248e-06	0.000444388	F-box protein
AC23_Green_M7_M8	VANPL_A_00010g009180	172.259	-2.15448	0.666289	2.3227e-06	0.000234098	chlorophyll a-b binding protein of LHCII type 1-like
AC23_Green_M7_M8	VANPL_A_00012g001970	117.052	-2.05706	0.703974	5.81976e-06	0.000478506	21 kDa protein-like
AC23_Green_M7_M8	VANPL_A_00013g007360	390.271	-3.09871	0.849808	1.11742e-06	0.000129291	AP2/ERF and B3 domain-containing transcription factor RAV1-like
AC23_Green_M7_M8	VANPL_A_00013g010000	247.532	-2.16219	0.681932	2.83494e-06	0.000266791	probable inactive poly [ADP-ribose] polymerase SRO1 isoform X3
AC23_Green_M7_M8	VANPL_A_00014g002690	22.8247	-2.5264	1.30451	4.07166e-05	0.00221629	bidirectional sugar transporter SWEET14-like
AC23_Seed_M6_M7	VANPL_A_00001g002540	294.619	2.34994	0.313504	5.15026e-16	4.38326e-14	peroxidase 72-like
AC23_Seed_M6_M7	VANPL_A_00001g002670	195.049	4.03297	0.353683	3.14848e-32	1.13592e-29	scopoletin glucosyltransferase
AC23_Seed_M6_M7	VANPL_A_00001g002700	63.6725	2.07475	0.475607	1.83485e-07	5.09217e-06	Tryptophan aminotransferase-related protein 2
AC23_Seed_M6_M7	VANPL_A_00001g005010	195.35	2.80739	0.257354	1.07371e-30	3.36214e-28	putative nucleotidyltransferase, Ribonuclease H
AC23_Seed_M6_M7	VANPL_A_00001g005190	56.5316	2.18146	0.518473	2.46509e-07	6.60914e-06	abc transporter c family member 3
AC23_Seed_M6_M7	VANPL_A_00001g005900	866.053	2.04832	0.150017	5.86283e-44	4.63331e-41	zinc finger CCCH domain-containing protein 53-like isoform X1
AC23_Seed_M6_M7	VANPL_A_00001g011250	10.9893	4.41382	1.91926	4.53595e-06	9.39866e-05	mannose-specific lectin-like
AC23_Seed_M6_M7	VANPL_A_00001g015640	151.887	2.11169	0.386673	8.16386e-10	3.41278e-08	chitinase 10
AC23_Seed_M6_M7	VANPL_A_00001g016230	73.6005	3.04289	0.54002	1.82252e-11	9.7256e-10	dnaJ homolog subfamily B member 4-like
AC23_Seed_M6_M7	VANPL_A_00001g019380	46.8325	2.49594	0.558308	3.03823e-08	9.65946e-07	actin-depolymerizing factor 5
AC23_Seed_M6_M7	VANPL_A_00001g019430	521.995	4.20672	0.230137	2.44919e-76	1.35489e-72	ethylene-responsive transcription factor 1B-like
AC23_Seed_M6_M7	VANPL_A_00001g020660	387.571	2.16233	0.271926	3.21861e-17	3.12375e-15	glycerophosphodiester phosphodiesterase GDPDL3-like
AC23_Seed_M6_M7	VANPL_A_00001g024800	36.4194	3.07178	0.815112	2.12139e-07	5.78106e-06	methionine gamma-lyase
AC23_Seed_M6_M7	VANPL_A_00001g026080	417.822	2.22351	0.226206	1.22159e-24	2.3038e-22	beta-carotene hydroxylase 1
AC23_Seed_M6_M7	VANPL_A_00001g027500	1275.64	2.13373	0.171153	2.49681e-37	1.25567e-34	omega-3 fatty acid desaturase
AC23_Seed_M6_M7	VANPL_A_00001g030180	281.418	2.14527	0.276229	1.50033e-16	1.35324e-14	BURP domain protein RD22-like
AC23_Seed_M6_M7	VANPL_A_00001g030580	41.1167	2.59121	0.599722	4.56415e-08	1.40386e-06	ethylene-responsive transcription factor CRF4-like
AC23_Seed_M6_M7	VANPL_A_00001g032480	154.287	4.38879	0.777873	7.20945e-11	3.49848e-09	ferredoxin--nitrite reductase
AC23_Seed_M6_M7	VANPL_A_00001g032490	56.0617	3.50147	0.563921	5.81761e-13	3.57589e-11	abscisic acid 8'-hydroxylase 4-like
AC23_Seed_M6_M7	VANPL_A_00001g033440	23.0984	3.44702	1.20701	3.11851e-06	6.75651e-05	hypothetical protein OIU77_030592
AC23_Seed_M6_M7	VANPL_A_00001g033780	102.819	4.09758	0.459708	3.29599e-21	4.71554e-19	monooxygenase 2-like
AC23_Seed_M6_M7	VANPL_A_00001g033830	666.395	2.54565	0.176556	1.26817e-49	1.40311e-46	cation/H(+) antiporter 28-like
AC23_Seed_M6_M7	VANPL_A_00001g034440	99.3256	2.11555	0.400074	2.04602e-09	7.95216e-08	auxin-responsive protein IAA25-like isoform X1
AC23_Seed_M6_M7	VANPL_A_00002g000920	559.532	2.57373	0.233762	9.62475e-31	3.08222e-28	1-aminocyclopropane-1-carboxylate oxidase
AC23_Seed_M6_M7	VANPL_A_00002g001430	169.057	2.04499	0.327156	9.83891e-12	5.47942e-10	hypothetical protein HPP92_000214
AC23_Seed_M6_M7	VANPL_A_00002g003250	28.9869	-2.5665	0.860751	5.20565e-06	0.000106004	E3 ubiquitin-protein ligase RHA1B-like
AC23_Seed_M6_M7	VANPL_A_00002g003820	46.4677	4.10847	0.826834	1.50448e-09	5.98762e-08	two-component response regulator ORR3
AC23_Seed_M6_M7	VANPL_A_00002g004330	10.78	3.97053	2.09981	1.08734e-05	0.000202759	early nodulin-93-like
AC23_Seed_M6_M7	VANPL_A_00002g007420	174.01	-2.02898	0.258949	1.32947e-16	1.22577e-14	probable phospholipid-transporting ATPase 4
AC23_Seed_M6_M7	VANPL_A_00002g010590	48.1013	3.23512	0.628962	2.78241e-10	1.24131e-08	homeodomain leucine zipper protein class 1
AC23_Seed_M6_M7	VANPL_A_00002g012240	80.592	2.05816	0.552131	1.90556e-06	4.28518e-05	calcineurin B-like protein 3
AC23_Seed_M6_M7	VANPL_A_00002g013070	18.0271	3.81706	1.69425	8.24666e-06	0.000157856	glucomannan 4-beta-mannosyltransferase 9-like
AC23_Seed_M6_M7	VANPL_A_00003g000230	72.1833	3.60064	0.47304	3.57137e-17	3.42604e-15	DVL protein
AC23_Seed_M6_M7	VANPL_A_00003g001880	18.7909	-2.26581	1.04093	4.55272e-05	0.000705481	sialyltransferase-like protein 1
AC23_Seed_M6_M7	VANPL_A_00003g002130	28.4318	2.18207	0.896392	3.31938e-05	0.000535879	Ethylene-responsive transcription factor
AC23_Seed_M6_M7	VANPL_A_00003g006390	333.776	2.60753	0.54445	4.77052e-09	1.74003e-07	BAG family molecular chaperone regulator 1-like
AC23_Seed_M6_M7	VANPL_A_00003g011200	38.0337	2.2878	0.746253	7.02772e-06	0.000137053	cytokinin hydroxylase-like
AC23_Seed_M6_M7	VANPL_A_00003g011640	58.8699	4.81671	0.72281	3.03331e-13	1.90685e-11	AP2/ERF and B3 domain-containing transcription factor RAV1-like
AC23_Seed_M6_M7	VANPL_A_00003g012370	134.176	2.09818	0.311078	3.18741e-13	1.98866e-11	photosystem I reaction center subunit XI
AC23_Seed_M6_M7	VANPL_A_00004g003190	32.351	2.04687	0.899244	5.62212e-05	0.000850544	putative transcription factor NAM family
AC23_Seed_M6_M7	VANPL_A_00004g004310	1087.46	-2.11087	0.144275	4.39786e-50	5.61437e-47	probable WRKY transcription factor 53
AC23_Seed_M6_M7	VANPL_A_00004g005930	141.017	2.55918	0.282446	3.97557e-22	6.28367e-20	2-isopropylmalate synthase 2, chloroplastic-like
AC23_Seed_M6_M7	VANPL_A_00004g006210	375.346	2.40421	0.231877	2.22162e-27	4.98243e-25	putative chlorophyll a-b binding protein 6
AC23_Seed_M6_M7	VANPL_A_00004g006690	94.8346	3.85413	0.432895	1.6913e-21	2.46218e-19	chaperone protein dnaJ 11, chloroplastic-like
AC23_Seed_M6_M7	VANPL_A_00004g008500	15.9979	-3.35319	1.30068	6.27016e-06	0.000124772	---NA---
AC23_Seed_M6_M7	VANPL_A_00005g002910	1257.26	2.91412	0.356198	2.51678e-19	3.0267e-17	unnamed protein product
AC23_Seed_M6_M7	VANPL_A_00005g005730	192.398	5.35328	0.940884	1.02556e-10	4.83529e-09	nitrate reductase [NADH]-like
AC23_Seed_M6_M7	VANPL_A_00005g005830	127.924	-2.82372	0.332288	2.14042e-20	2.88801e-18	U-box domain-containing protein 21-like
AC23_Seed_M6_M7	VANPL_A_00005g006330	18.6532	2.4911	1.13534	3.17317e-05	0.0005168	Beta-xylosidase/alpha-L-arabinofuranosidase 2
AC23_Seed_M6_M7	VANPL_A_00005g007930	26.7487	2.10402	0.789485	2.47122e-05	0.00041637	ribonuclease 1-like
AC23_Seed_M6_M7	VANPL_A_00005g008100	39.4936	2.10387	0.698122	1.17326e-05	0.000216108	ribonuclease H
AC23_Seed_M6_M7	VANPL_A_00005g012830	161.961	2.60426	0.305513	3.89524e-20	5.13058e-18	transcription factor bHLH137
AC23_Seed_M6_M7	VANPL_A_00005g012890	11.8069	-4.98552	1.72583	1.19795e-06	2.81204e-05	bidirectional sugar transporter SWEET14-like
AC23_Seed_M6_M7	VANPL_A_00005g017850	140.344	-2.34678	0.36128	6.29114e-13	3.83852e-11	WAT1-related protein
AC23_Seed_M6_M7	VANPL_A_00005g018700	97.3181	2.01165	0.378912	2.60284e-09	9.93027e-08	Retrovirus-related Pol polyprotein from transposon TNT 1-94
AC23_Seed_M6_M7	VANPL_A_00006g000790	329.386	2.47372	0.25743	3.34677e-24	5.97237e-22	---NA---
AC23_Seed_M6_M7	VANPL_A_00006g001000	1075.3	2.04372	0.394958	4.72123e-09	1.72966e-07	U-box domain-containing protein 45-like
AC23_Seed_M6_M7	VANPL_A_00006g002680	47.3674	2.19342	0.478807	4.93077e-08	1.50425e-06	ethylene-responsive transcription factor 1B-like
AC23_Seed_M6_M7	VANPL_A_00006g004120	254.097	2.15723	0.228228	6.27956e-23	1.04216e-20	alpha-xylosidase 1-like
AC23_Seed_M6_M7	VANPL_A_00006g004610	113.606	2.57764	0.977292	1.16299e-05	0.000214693	xyloglucan endotransglycosylase/hydrolase 3
AC23_Seed_M6_M7	VANPL_A_00006g005270	81.7302	2.10835	0.519108	5.33583e-07	1.3458e-05	probable indole-3-acetic acid-amido synthetase GH3.1
AC23_Seed_M6_M7	VANPL_A_00006g006110	91.1565	2.23836	0.382342	5.40484e-11	2.66961e-09	cation/H(+) antiporter 19
AC23_Seed_M6_M7	VANPL_A_00006g006120	56.9056	3.29762	0.606853	5.46398e-11	2.69081e-09	cation/H(+) antiporter 19
AC23_Seed_M6_M7	VANPL_A_00006g007910	23.1779	2.53228	0.863405	6.22395e-06	0.00012415	CASP-like protein 1E1
AC23_Seed_M6_M7	VANPL_A_00006g009440	203.963	3.04656	0.318319	6.71973e-25	1.31201e-22	transcription factor MYB44-like
AC23_Seed_M6_M7	VANPL_A_00006g011490	7.28237	2.0242	2.06677	0.000181364	0.0023775	cysteine-rich receptor-like protein kinase 10 isoform X2
AC23_Seed_M6_M7	VANPL_A_00006g011920	19.4149	-2.67992	1.13799	1.84317e-05	0.000320597	EG45-like domain containing protein
AC23_Seed_M6_M7	VANPL_A_00007g000310	2582.77	2.67576	0.151883	2.93477e-72	8.11758e-69	transcription factor bHLH93-like isoform X1
AC23_Seed_M6_M7	VANPL_A_00007g006250	9.10326	3.37064	2.17654	2.73674e-05	0.00045283	carotene epsilon-monooxygenase
AC23_Seed_M6_M7	VANPL_A_00008g001810	49.4163	-2.03215	0.571175	3.39473e-06	7.24151e-05	protein EXORDIUM-like
AC23_Seed_M6_M7	VANPL_A_00008g002470	2134.48	2.22594	0.432743	2.91679e-09	1.10267e-07	hypothetical protein HPP92_026357
AC23_Seed_M6_M7	VANPL_A_00008g003080	179.78	-2.25494	0.277691	5.61007e-18	5.81904e-16	G-type lectin S-receptor-like serine/threonine-protein kinase B120
AC23_Seed_M6_M7	VANPL_A_00008g003730	82.8269	2.13776	0.388528	5.93232e-10	2.53744e-08	heavy metal-associated isoprenylated plant protein 23-like
AC23_Seed_M6_M7	VANPL_A_00008g005210	48.3545	3.07061	0.53824	1.16473e-11	6.40061e-10	protein LIGHT-DEPENDENT SHORT HYPOCOTYLS 4-like
AC23_Seed_M6_M7	VANPL_A_00008g011090	17.5248	3.80397	1.62456	7.22923e-06	0.000140487	probable WRKY transcription factor 40
AC23_Seed_M6_M7	VANPL_A_00009g003460	16.6569	-2.15874	1.21144	9.91085e-05	0.00138685	0
AC23_Seed_M6_M7	VANPL_A_00009g007290	173.494	2.36935	0.263098	1.59597e-21	2.35306e-19	photosystem I reaction center subunit II
AC23_Seed_M6_M7	VANPL_A_00009g009090	652.385	2.05842	0.402071	5.95341e-09	2.12023e-07	glycine-rich cell wall structural protein
AC23_Seed_M6_M7	VANPL_A_00009g009160	83.4883	2.10451	0.396258	1.88232e-09	7.38512e-08	photosystem II 5 kDa protein, chloroplastic-like
AC23_Seed_M6_M7	VANPL_A_00009g009480	104.277	-2.52716	0.325487	2.94463e-17	2.87465e-15	putative molybdenum cofactor sulfurtransferase
AC23_Seed_M6_M7	VANPL_A_00009g010350	722.752	3.2912	0.179845	4.40901e-78	3.65859e-74	probable LRR receptor-like serine/threonine-protein kinase At3g47570
AC23_Seed_M6_M7	VANPL_A_00009g011200	127.658	2.75624	0.344277	1.69338e-18	1.88613e-16	CCT motif family protein
AC23_Seed_M6_M7	VANPL_A_00009g011550	385.49	-2.60686	0.57175	1.46304e-08	4.8953e-07	ferritin-2, chloroplastic
AC23_Seed_M6_M7	VANPL_A_00009g012390	895.974	4.8484	0.387058	1.83221e-37	9.50232e-35	uncharacterized acetyltransferase At3g50280-like
AC23_Seed_M6_M7	VANPL_A_00010g000730	4301.9	2.17426	0.131712	6.28627e-63	1.30409e-59	NAC domain-containing protein 2-like
AC23_Seed_M6_M7	VANPL_A_00010g002020	44.1396	2.22918	0.598187	1.21985e-06	2.84335e-05	KChain K, Photosystem I reaction center subunit psaK, chloroplastic
AC23_Seed_M6_M7	VANPL_A_00010g004130	43.7284	2.10908	0.612907	3.92365e-06	8.25309e-05	type IV inositol polyphosphate 5-phosphatase 9
AC23_Seed_M6_M7	VANPL_A_00010g004590	9924.52	3.07931	0.125865	1.43777e-135	2.38613e-131	putative transferase
AC23_Seed_M6_M7	VANPL_A_00010g005970	9.94113	-4.256	2.00823	6.48742e-06	0.000128365	Frigida-like protein
AC23_Seed_M6_M7	VANPL_A_00010g008980	38.771	3.71173	0.755703	1.266e-09	5.14962e-08	squamosa promoter-binding-like protein 13A isoform X1
AC23_Seed_M6_M7	VANPL_A_00010g011240	13.3669	-5.27186	1.63527	5.42314e-07	1.35546e-05	WD repeat and HMG-box DNA-binding protein 1
AC23_Seed_M6_M7	VANPL_A_00011g000440	28.8154	6.52444	1.29656	1.36903e-09	5.52808e-08	ethylene-responsive transcription factor ERF027
AC23_Seed_M6_M7	VANPL_A_00011g000520	375.383	2.03602	0.181408	9.65747e-31	3.08222e-28	subtilisin-like protease SBT3.9 isoform X1
AC23_Seed_M6_M7	VANPL_A_00011g002440	1409.87	2.02158	0.182256	4.43573e-30	1.31456e-27	putative ABC transporter C family member 15
AC23_Seed_M6_M7	VANPL_A_00011g006320	49.1517	2.67459	0.564041	5.03046e-09	1.82682e-07	agamous-like MADS-box protein AGL62
AC23_Seed_M6_M7	VANPL_A_00011g007570	479.995	2.15248	0.195974	9.17492e-30	2.53822e-27	ankyrin-3-like isoform X1
AC23_Seed_M6_M7	VANPL_A_00011g008860	123.286	2.4222	0.344656	1.18087e-14	8.67158e-13	Light-regulated protein 1, chloroplastic isoform B
AC23_Seed_M6_M7	VANPL_A_00011g009780	679.796	2.46813	0.160796	1.71096e-55	3.15501e-52	protein trichome birefringence-like 38
AC23_Seed_M6_M7	VANPL_A_00011g009790	228.27	2.88963	0.241359	3.72515e-36	1.7173e-33	GDSL esterase/lipase At1g28590-like
AC23_Seed_M6_M7	VANPL_A_00012g000710	48.6983	2.71852	0.661909	8.60374e-08	2.52721e-06	CAAX amino terminal protease
AC23_Seed_M6_M7	VANPL_A_00012g000990	16.7924	2.79704	1.44048	3.40046e-05	0.000546841	protein PLANT CADMIUM RESISTANCE 2-like
AC23_Seed_M6_M7	VANPL_A_00012g001390	451.52	-3.23512	0.182515	1.29374e-73	4.29418e-70	1-aminocyclopropane-1-carboxylate synthase
AC23_Seed_M6_M7	VANPL_A_00012g003190	107.206	-2.83569	0.408638	4.8529e-15	3.64428e-13	chalcone synthase
AC23_Seed_M6_M7	VANPL_A_00012g004400	32.8256	-3.11302	0.759784	5.26992e-08	1.60182e-06	chalcone synthase
AC23_Seed_M6_M7	VANPL_A_00012g007470	22.3446	2.737	0.983863	6.74573e-06	0.000132331	gibberellin 3-beta-dioxygenase 1-like
AC23_Seed_M6_M7	VANPL_A_00012g009790	124.398	2.32855	0.392382	2.34492e-11	1.20484e-09	hypothetical protein B296_00030364
AC23_Seed_M6_M7	VANPL_A_00012g010980	18.0804	3.8765	1.66688	7.01515e-06	0.000136969	uncharacterized protein LOC108333623
AC23_Seed_M6_M7	VANPL_A_00012g011930	163.644	4.49531	0.34769	8.48311e-40	5.41483e-37	peroxidase 51
AC23_Seed_M6_M7	VANPL_A_00012g011940	583.61	2.28592	0.159348	1.33866e-48	1.30684e-45	V-type sodium ATPase catalytic subunit A
AC23_Seed_M6_M7	VANPL_A_00012g012490	142.943	-2.09872	0.283242	2.74926e-15	2.1624e-13	uncharacterized protein LOC110039178 isoform X1
AC23_Seed_M6_M7	VANPL_A_00013g003560	67.9229	2.3831	0.529618	3.78526e-08	1.1943e-06	dnaJ homolog subfamily B member 1-like
AC23_Seed_M6_M7	VANPL_A_00013g004270	250.605	2.12883	0.244017	5.53104e-20	7.17134e-18	high-affinity nitrate transporter-activating protein 2.1-like
AC23_Seed_M6_M7	VANPL_A_00013g005500	64.6767	2.23596	0.406273	4.08431e-10	1.78847e-08	sugar phosphate exchanger, putative
AC23_Seed_M6_M7	VANPL_A_00013g005670	73.0515	2.44642	0.44205	1.53797e-10	7.05086e-09	mitogen-activated protein kinase kinase kinase 18
AC23_Seed_M6_M7	VANPL_A_00013g007360	75.4813	4.72414	0.529572	9.84971e-21	1.35096e-18	AP2/ERF and B3 domain-containing transcription factor RAV1-like
AC23_Seed_M6_M7	VANPL_A_00013g008600	26.4562	2.62257	0.834537	3.089e-06	6.70132e-05	terpene synthase 10-like
AC23_Seed_M6_M7	VANPL_A_00013g008760	157.163	2.26307	0.360091	3.48206e-12	2.02766e-10	beta-galactosidase 3-like
AC23_Seed_M6_M7	VANPL_A_00013g009040	281.363	3.83662	0.324967	1.40717e-34	5.69593e-32	chlorophyll a-b binding protein of LHCII type 1
AC23_Seed_M6_M7	VANPL_A_00013g009180	350.156	4.06477	1.5046	3.17002e-06	6.81471e-05	homeodomain leucine zipper protein class 1
AC23_Seed_M6_M7	VANPL_A_00014g002690	47.8478	2.33354	0.674769	2.18118e-06	4.85805e-05	bidirectional sugar transporter SWEET14-like
AC23_Seed_M6_M7	VANPL_A_00014g002990	9.45652	3.04215	2.23736	4.34479e-05	0.000677053	Telomere maintenance component 1, putative isoform 1
AC23_Seed_M6_M7	VANPL_A_00014g003590	58.3981	3.61585	0.533582	1.63696e-14	1.18117e-12	transcription factor bHLH93
AC23_Seed_M6_M7	VANPL_00050g000060	201.424	-2.71334	1.13574	1.65547e-05	0.000291658	putative lipid-transfer protein DIR1
AC23_Seed_M6_M7	VANPL_00050g000890	83.198	2.04081	0.566866	2.93675e-06	6.41292e-05	methionine gamma-lyase
AC23_Seed_M6_M7	VANPL_00094g000190	80.9446	-2.6322	1.26828	3.27573e-05	0.000529864	U-box domain-containing protein 21-like
AC23_Seed_M6_M7	VANPL_00094g000280	202.036	5.33371	0.35453	1.14498e-52	1.72746e-49	nitrate reductase [NADH]-like
AC23_Seed_M6_M7	VANPL_00094g000620	13.4849	-5.331	1.5948	4.16815e-07	1.06586e-05	DNA replication licensing factor MCM7
AC23_Seed_M6_M7	VANPL_00513g000070	5830.66	-2.37903	0.143715	1.14172e-63	2.70687e-60	putative peroxisomal-coenzyme A synthetase
AC23_Seed_M6_M7	VANPL_00513g000160	849.318	-2.12605	0.176559	4.84755e-35	2.06282e-32	putative 4-hydroxy-4-methyl-2-oxoglutarate aldolase 2
AC23_Seed_M7_M8	VANPL_A_00001g002070	5.15732	-2.92072	2.09678	0.000156293	0.00100819	neurogenic protein mastermind
AC23_Seed_M7_M8	VANPL_A_00001g002350	17.6209	-4.02356	1.06179	2.62333e-07	2.98395e-06	rust resistance kinase Lr10-like
AC23_Seed_M7_M8	VANPL_A_00001g002670	176.854	-4.34535	0.314261	2.60762e-46	3.53105e-44	scopoletin glucosyltransferase
AC23_Seed_M7_M8	VANPL_A_00001g002930	1096.44	-2.02647	0.105517	1.21439e-83	4.50431e-81	putative stress up-regulated Nod 19
AC23_Seed_M7_M8	VANPL_A_00001g003000	128.954	-2.44804	0.250192	4.0393e-24	2.00929e-22	NAC domain-containing protein 83-like
AC23_Seed_M7_M8	VANPL_A_00001g003020	151.653	-3.53235	0.714684	3.54794e-09	5.30542e-08	bidirectional sugar transporter SWEET14-like
AC23_Seed_M7_M8	VANPL_A_00001g003630	6.41067	-3.7614	2.09567	4.17201e-05	0.000310707	3-oxoacyl-[acyl-carrier-protein] reductase FabG-like
AC23_Seed_M7_M8	VANPL_A_00001g004500	5.36092	-2.96079	2.11545	0.000148136	0.000960663	ethylene-responsive transcription factor CRF4-like
AC23_Seed_M7_M8	VANPL_A_00001g005080	5123.6	2.07933	0.0714914	2.02006e-187	4.30829e-184	Pleiotropic drug resistance protein 1
AC23_Seed_M7_M8	VANPL_A_00001g005190	104.034	-3.85205	0.380537	1.44444e-26	8.29802e-25	abc transporter c family member 3
AC23_Seed_M7_M8	VANPL_A_00001g005910	42.309	2.2257	0.510423	2.48072e-07	2.83306e-06	endoglucanase 25-like
AC23_Seed_M7_M8	VANPL_A_00001g006070	1063.86	-2.83374	0.108152	6.81963e-153	1.05779e-149	protein NRT1/ PTR FAMILY 2.11-like
AC23_Seed_M7_M8	VANPL_A_00001g006380	72.697	-2.53756	0.38694	1.29446e-12	2.83518e-11	putative multi antimicrobial extrusion protein
AC23_Seed_M7_M8	VANPL_A_00001g007160	98.7152	-2.90758	0.308835	9.44685e-23	4.29819e-21	transcription factor bHLH18-like
AC23_Seed_M7_M8	VANPL_A_00001g008650	193.225	-2.21751	0.208375	6.36687e-28	3.8936e-26	serine/threonine-protein kinase SAPK7
AC23_Seed_M7_M8	VANPL_A_00001g008680	92.0991	2.23319	0.335818	8.45542e-13	1.89575e-11	transcription repressor MYB4
AC23_Seed_M7_M8	VANPL_A_00001g008940	51.8672	-2.79612	0.449257	8.56077e-12	1.72857e-10	Ribonuclease H-like superfamily
AC23_Seed_M7_M8	VANPL_A_00001g009340	280.061	-2.31811	0.176089	4.85034e-41	5.17228e-39	ABC transporter B family member 11-like
AC23_Seed_M7_M8	VANPL_A_00001g009480	246.602	-2.4836	0.190721	3.02182e-40	3.18261e-38	boron transporter 1-like
AC23_Seed_M7_M8	VANPL_A_00001g009550	189.979	-2.57747	0.231176	2.16925e-30	1.51069e-28	putative WRKY transcription factor 57
AC23_Seed_M7_M8	VANPL_A_00001g009600	30.2522	-2.35449	0.539364	2.19562e-07	2.53633e-06	Cysteine-rich receptor-like protein kinase 2
AC23_Seed_M7_M8	VANPL_A_00001g012290	62.2331	-2.07298	0.432886	4.13005e-08	5.35869e-07	Dehydration-responsive element-binding protein 1F
AC23_Seed_M7_M8	VANPL_A_00001g014340	70.7119	-2.33204	0.347618	5.40509e-13	1.22962e-11	phytohormone-binding protein CSBP-like
AC23_Seed_M7_M8	VANPL_A_00001g015630	40.6533	-2.05108	0.46284	2.08259e-07	2.41558e-06	chitinase 10
AC23_Seed_M7_M8	VANPL_A_00001g015640	177.435	-3.02837	0.261855	1.09428e-32	8.5645e-31	chitinase 10
AC23_Seed_M7_M8	VANPL_A_00001g016040	276.545	-2.18609	0.195947	2.25849e-30	1.56644e-28	hypothetical protein IEQ34_010059
AC23_Seed_M7_M8	VANPL_A_00001g016180	184.034	-2.04537	0.233876	7.55124e-20	2.8631e-18	protein DMP4-like
AC23_Seed_M7_M8	VANPL_A_00001g017610	114.492	-2.95965	0.737078	4.45141e-07	4.89053e-06	transcription factor bHLH112-like isoform X1
AC23_Seed_M7_M8	VANPL_A_00001g018030	56.5378	-3.14393	0.465805	1.69595e-13	4.01893e-12	NAC domain-containing protein
AC23_Seed_M7_M8	VANPL_A_00001g018370	186.885	3.21987	0.268147	4.03285e-35	3.51064e-33	PHD finger protein MALE MEIOCYTE DEATH 1-like
AC23_Seed_M7_M8	VANPL_A_00001g018680	60.2252	-2.19425	0.382066	2.52277e-10	4.32598e-09	WEB family protein At5g16730, chloroplastic
AC23_Seed_M7_M8	VANPL_A_00001g019430	246.11	-3.48861	0.210452	7.46108e-64	1.65326e-61	ethylene-responsive transcription factor 1B-like
AC23_Seed_M7_M8	VANPL_A_00001g019440	83.2637	-2.35944	0.447577	3.04894e-09	4.61179e-08	RING-H2 finger protein ATL16-like
AC23_Seed_M7_M8	VANPL_A_00001g023660	18.3244	-2.75691	0.910689	1.16225e-05	9.69763e-05	GDSL esterase/lipase
AC23_Seed_M7_M8	VANPL_A_00001g023730	38.7896	3.50388	0.589901	1.59418e-11	3.15178e-10	RING-H2 finger protein ATL2-like
AC23_Seed_M7_M8	VANPL_A_00001g024120	17.1713	-2.67726	0.838062	8.32599e-06	7.13143e-05	E3 ubiquitin-protein ligase PUB23-like
AC23_Seed_M7_M8	VANPL_A_00001g024520	4.57832	-2.12937	1.99251	0.000530575	0.00293346	ribonuclease H
AC23_Seed_M7_M8	VANPL_A_00001g025020	762.935	2.11154	0.134173	2.97586e-57	5.76979e-55	4-coumarate--CoA ligase-like 6
AC23_Seed_M7_M8	VANPL_A_00001g025540	62.6808	-2.51949	1.08744	7.31906e-05	0.000514817	putative pyridoxal phosphatase
AC23_Seed_M7_M8	VANPL_A_00001g025560	115.797	2.57289	0.288221	1.21407e-20	4.87398e-19	putative lipid-transfer protein DIR1
AC23_Seed_M7_M8	VANPL_A_00001g026080	381.419	-2.61932	0.172434	1.29249e-53	2.16201e-51	beta-carotene hydroxylase 1
AC23_Seed_M7_M8	VANPL_A_00001g026110	16.3725	2.16036	0.954047	0.00013036	0.000855795	hypothetical protein HPP92_003091
AC23_Seed_M7_M8	VANPL_A_00001g026300	11.4274	-3.06248	1.30479	3.46008e-05	0.000261916	hypothetical protein HPP92_026893
AC23_Seed_M7_M8	VANPL_A_00001g029040	37.6233	2.22043	0.494765	1.45053e-07	1.71987e-06	RNA exonuclease 4-like
AC23_Seed_M7_M8	VANPL_A_00001g029320	285	-4.55215	0.455147	1.91874e-26	1.08403e-24	3-hydroxy-3-methylglutaryl-coenzyme A reductase 1
AC23_Seed_M7_M8	VANPL_A_00001g029870	430.245	-5.5005	0.243306	6.61271e-116	4.51305e-113	chromatin-remodeling ATPase INO80-like
AC23_Seed_M7_M8	VANPL_A_00001g030180	203.652	-2.1448	0.234271	1.79133e-21	7.52801e-20	BURP domain protein RD22-like
AC23_Seed_M7_M8	VANPL_A_00001g030580	24.4187	-2.25585	0.597963	2.24269e-06	2.14729e-05	ethylene-responsive transcription factor CRF4-like
AC23_Seed_M7_M8	VANPL_A_00001g030600	155.668	-2.54587	0.2916	7.06341e-20	2.69611e-18	hydroquinone glucosyltransferase-like
AC23_Seed_M7_M8	VANPL_A_00001g032490	43.6635	-3.52961	0.55567	1.17823e-12	2.59393e-11	abscisic acid 8'-hydroxylase 4-like
AC23_Seed_M7_M8	VANPL_A_00001g033090	93.5551	-3.37866	0.345654	1.25167e-24	6.4325e-23	cyclic dof factor 3
AC23_Seed_M7_M8	VANPL_A_00001g033780	34.7059	-2.69125	0.554803	1.83813e-08	2.49699e-07	monooxygenase 2-like
AC23_Seed_M7_M8	VANPL_A_00001g033870	309.36	-3.31392	0.200515	2.50426e-63	5.47792e-61	cellulose synthase-like protein H1 isoform X1
AC23_Seed_M7_M8	VANPL_A_00001g033880	47.9885	-3.7182	0.529816	9.18547e-15	2.44116e-13	cellulose synthase-like protein H1 isoform X1
AC23_Seed_M7_M8	VANPL_A_00001g033910	196.81	-3.40966	0.22726	6.0086e-53	9.85758e-51	cellulose synthase-like protein H1 isoform X1
AC23_Seed_M7_M8	VANPL_A_00001g034120	19.2372	-2.34547	0.812356	2.66658e-05	0.000207088	myb-related protein 308-like
AC23_Seed_M7_M8	VANPL_A_00001g034360	27.9682	-2.48668	0.701989	3.80255e-06	3.46762e-05	clavaminate synthase-like protein At3g21360
AC23_Seed_M7_M8	VANPL_A_00001g035230	1712.17	-2.22481	0.10095	4.47839e-109	2.72894e-106	putative beta-galactosidase a
AC23_Seed_M7_M8	VANPL_A_00002g000780	142.868	2.12375	0.265815	4.37432e-17	1.36944e-15	ABC transporter B family member 15-like
AC23_Seed_M7_M8	VANPL_A_00002g000920	343.16	-2.26579	0.213142	7.14786e-28	4.3556e-26	1-aminocyclopropane-1-carboxylate oxidase
AC23_Seed_M7_M8	VANPL_A_00002g000930	151.608	-2.5867	0.310564	2.15908e-18	7.39723e-17	1-aminocyclopropane-1-carboxylate oxidase
AC23_Seed_M7_M8	VANPL_A_00002g001110	47.1658	-2.22921	0.410407	1.41782e-09	2.21934e-08	stress enhanced protein 1, chloroplastic-like
AC23_Seed_M7_M8	VANPL_A_00002g001510	4.97986	-2.46567	2.07282	0.000314848	0.00186655	transcription factor MYB62-like
AC23_Seed_M7_M8	VANPL_A_00002g001680	50.2166	-3.06109	0.446949	9.83732e-14	2.3774e-12	mediator of RNA polymerase II transcription subunit
AC23_Seed_M7_M8	VANPL_A_00002g002070	85.0495	-4.34049	0.421586	1.13583e-27	6.87219e-26	protein RADIALIS-like 1
AC23_Seed_M7_M8	VANPL_A_00002g002200	137.493	-2.84229	0.781424	1.88147e-06	1.83648e-05	2Fe-2S iron-sulfur cluster binding domain-containing protein
AC23_Seed_M7_M8	VANPL_A_00002g003230	14.9266	-2.59699	0.974955	3.28792e-05	0.000250887	MADS-box protein SOC1
AC23_Seed_M7_M8	VANPL_A_00002g003270	184.354	-2.08772	0.24356	3.39494e-19	1.23506e-17	flavanone 3-dioxygenase 2-like
AC23_Seed_M7_M8	VANPL_A_00002g003470	1123.67	2.04085	0.106641	4.43744e-83	1.61088e-80	Cytochrome P450
AC23_Seed_M7_M8	VANPL_A_00002g004140	26.8764	-5.03687	0.958997	1.73812e-10	3.03851e-09	NAC domain-containing protein 21/22
AC23_Seed_M7_M8	VANPL_A_00002g006060	227.123	2.77169	0.206434	1.12218e-42	1.26799e-40	probable pectinesterase 29
AC23_Seed_M7_M8	VANPL_A_00002g006810	8.27348	-2.52468	1.70356	0.000245253	0.0015009	probable WRKY transcription factor 24
AC23_Seed_M7_M8	VANPL_A_00002g006950	5.84827	-3.35863	2.12058	8.01013e-05	0.000557832	hypothetical protein Vadar_024258
AC23_Seed_M7_M8	VANPL_A_00002g008270	125.378	-3.70595	1.48177	1.27736e-05	0.000105593	aluminum-activated malate transporter 2
AC23_Seed_M7_M8	VANPL_A_00002g009170	123.077	-2.4748	0.285292	1.20327e-19	4.52208e-18	protein TIFY 10b
AC23_Seed_M7_M8	VANPL_A_00002g009370	13.8904	2.03955	0.987646	0.000224192	0.00138593	auxin-responsive protein SAUR71-like
AC23_Seed_M7_M8	VANPL_A_00002g009540	80.6869	-2.59721	0.322123	1.92619e-17	6.22438e-16	probable mannitol dehydrogenase
AC23_Seed_M7_M8	VANPL_A_00002g010590	24.1075	-2.44563	0.704347	4.91521e-06	4.38387e-05	homeodomain leucine zipper protein class 1
AC23_Seed_M7_M8	VANPL_A_00002g010910	57.2451	-2.33469	0.502548	6.61804e-08	8.31495e-07	non-specific lipid-transfer protein-like protein At2g13820
AC23_Seed_M7_M8	VANPL_A_00002g012780	843.751	2.43402	0.11532	2.49495e-100	1.15051e-97	adenylate isopentenyltransferase-like
AC23_Seed_M7_M8	VANPL_A_00002g013070	8.03775	-2.45432	1.69462	0.000279757	0.00168546	glucomannan 4-beta-mannosyltransferase 9-like
AC23_Seed_M7_M8	VANPL_A_00002g013130	430.738	-2.37784	0.141702	1.2046e-64	2.81547e-62	desiccation-related protein PCC13-62-like
AC23_Seed_M7_M8	VANPL_A_00003g000370	12.5442	-3.09215	1.17993	1.94129e-05	0.000155005	---NA---
AC23_Seed_M7_M8	VANPL_A_00003g000610	154.79	-2.52075	0.273974	1.03193e-21	4.41273e-20	sigma factor binding protein 1, chloroplastic
AC23_Seed_M7_M8	VANPL_A_00003g000850	19.8704	-2.69763	0.862983	9.72959e-06	8.22627e-05	Transcription factor MYB44
AC23_Seed_M7_M8	VANPL_A_00003g001090	53.4022	-2.75684	1.43464	0.000103869	0.000700202	glucan endo-1,3-beta-glucosidase-like
AC23_Seed_M7_M8	VANPL_A_00003g001690	26.5229	-2.32222	0.647075	3.87047e-06	3.52203e-05	cationic peroxidase 1-like
AC23_Seed_M7_M8	VANPL_A_00003g001990	122.487	-2.23203	0.281697	7.13717e-17	2.21408e-15	NDR1/HIN1-like protein 3
AC23_Seed_M7_M8	VANPL_A_00003g002130	347.791	-6.79465	0.94238	3.19594e-15	8.86653e-14	Ethylene-responsive transcription factor
AC23_Seed_M7_M8	VANPL_A_00003g006290	35.3104	-2.46655	0.489336	9.11935e-09	1.29017e-07	caffeic acid 3-O-methyltransferase
AC23_Seed_M7_M8	VANPL_A_00003g006440	348.751	-2.17584	0.159294	6.21392e-44	7.57299e-42	protein IQ-DOMAIN 14-like
AC23_Seed_M7_M8	VANPL_A_00003g006690	40.3652	-3.53216	0.533884	2.07697e-13	4.89465e-12	cytochrome P450 84A1-like
AC23_Seed_M7_M8	VANPL_A_00003g007020	122.531	-2.01469	0.284817	5.02004e-14	1.25039e-12	phenylalanine ammonia-lyase
AC23_Seed_M7_M8	VANPL_A_00003g007490	1091.78	-3.2995	0.126438	4.58978e-152	6.52591e-149	chlorophyll a/b-binding protein
AC23_Seed_M7_M8	VANPL_A_00003g007820	4508.59	-2.22558	0.0674283	2.42318e-240	8.26885e-237	probable serine/threonine-protein kinase WNK5 isoform X1
AC23_Seed_M7_M8	VANPL_A_00003g009090	9.21757	-5.05608	1.86451	3.17857e-06	2.94211e-05	alpha/beta hydrolase
AC23_Seed_M7_M8	VANPL_A_00003g009240	49.3152	-2.18473	0.553476	1.28368e-06	1.29948e-05	Serine/threonine-protein kinase HT1
AC23_Seed_M7_M8	VANPL_A_00003g009290	463.237	-2.41084	0.143833	1.65248e-64	3.81009e-62	Sulfite exporter TauE/SafE family protein 3
AC23_Seed_M7_M8	VANPL_A_00003g009410	14.1116	-2.10377	0.999244	0.000190345	0.00119619	CEN-like protein 2
AC23_Seed_M7_M8	VANPL_A_00003g009690	1806.72	-3.22882	0.10591	5.19055e-206	1.26516e-202	serine carboxypeptidase-like 18
AC23_Seed_M7_M8	VANPL_A_00003g009790	12.3191	-3.12827	1.23396	2.2176e-05	0.000175333	homeobox-leucine zipper protein HAT22
AC23_Seed_M7_M8	VANPL_A_00003g010740	239.28	-3.07609	0.209225	1.05955e-50	1.65854e-48	sugar transport protein 13-like
AC23_Seed_M7_M8	VANPL_A_00003g010830	37.1108	-2.06117	0.464095	1.98388e-07	2.30736e-06	probable polyamine transporter At3g13620
AC23_Seed_M7_M8	VANPL_A_00003g011520	2159.32	-4.65235	0.111767	0	0	chlorophyll a-b binding protein of LHCII type 1
AC23_Seed_M7_M8	VANPL_A_00003g011560	29.9656	-3.30976	0.664711	4.21192e-09	6.22737e-08	transcription factor MYB78-like
AC23_Seed_M7_M8	VANPL_A_00003g011640	19.4952	-3.3736	0.805846	1.31054e-07	1.56586e-06	AP2/ERF and B3 domain-containing transcription factor RAV1-like
AC23_Seed_M7_M8	VANPL_A_00003g011870	256.124	-2.09867	0.2029	1.53111e-26	8.76639e-25	photosystem I light harvesting chlorophyll a/b binding-like protein
AC23_Seed_M7_M8	VANPL_A_00003g011940	12.1947	-2.40189	0.983809	6.69843e-05	0.000474818	cytochrome P450 71A1
AC23_Seed_M7_M8	VANPL_A_00003g012790	4.9841	-2.595	2.08135	0.00025828	0.0015688	GDSL esterase/lipase
AC23_Seed_M7_M8	VANPL_A_00004g000860	1684.77	2.22982	0.0908561	1.91786e-134	1.72224e-131	Tyrosine aminotransferase
AC23_Seed_M7_M8	VANPL_A_00004g001920	13.1348	-2.62172	1.01444	3.77153e-05	0.000282732	thaumatin-like protein 1
AC23_Seed_M7_M8	VANPL_A_00004g002110	93.0395	-2.4466	0.323855	1.15684e-15	3.32289e-14	Photosystem I reaction center subunit IV
AC23_Seed_M7_M8	VANPL_A_00004g002810	422.369	-2.91072	0.155035	2.83063e-80	9.85638e-78	type I glyceraldehyde-3-phosphate dehydrogenase
AC23_Seed_M7_M8	VANPL_A_00004g002990	128.804	-2.43352	0.28726	7.09673e-19	2.51735e-17	electron transporter
AC23_Seed_M7_M8	VANPL_A_00004g003450	6.44546	-3.8763	2.0671	3.36101e-05	0.000255437	probable receptor-like protein kinase At5g20050
AC23_Seed_M7_M8	VANPL_A_00004g003750	9.69696	-2.51861	1.38489	0.000166718	0.00106617	crocetin glucosyltransferase, chloroplastic-like
AC23_Seed_M7_M8	VANPL_A_00004g003760	271.328	-2.00998	0.193935	1.27197e-26	7.33187e-25	probable serine incorporator
AC23_Seed_M7_M8	VANPL_A_00004g003780	228.083	-2.56433	0.217184	1.10658e-33	8.99073e-32	Probable sulfate transporter 3.4
AC23_Seed_M7_M8	VANPL_A_00004g004220	32.2695	-3.72639	0.632356	1.43934e-11	2.85557e-10	protein trichome birefringence-like 38
AC23_Seed_M7_M8	VANPL_A_00004g004310	770.938	2.4998	0.325682	4.43147e-16	1.31495e-14	probable WRKY transcription factor 53
AC23_Seed_M7_M8	VANPL_A_00004g005630	262.41	-2.55372	0.22482	2.05624e-31	1.4993e-29	---NA---
AC23_Seed_M7_M8	VANPL_A_00004g006210	678.321	-3.81565	0.305316	2.73789e-38	2.78059e-36	putative chlorophyll a-b binding protein 6
AC23_Seed_M7_M8	VANPL_A_00004g006220	14.0853	-6.30182	1.5084	3.47613e-08	4.56931e-07	plasma membrane intrinsic protein 2A
AC23_Seed_M7_M8	VANPL_A_00004g006690	33.0698	-2.47114	0.530932	5.67401e-08	7.20312e-07	chaperone protein dnaJ 11, chloroplastic-like
AC23_Seed_M7_M8	VANPL_A_00004g006910	11.6602	-3.12811	1.29103	2.77007e-05	0.000214344	beta-fructofuranosidase, insoluble isoenzyme 3-like
AC23_Seed_M7_M8	VANPL_A_00004g006960	27.4924	-2.1378	0.545213	1.46426e-06	1.46443e-05	transcription repressor OFP7
AC23_Seed_M7_M8	VANPL_A_00004g008400	21.6737	-3.48191	0.849032	1.574e-07	1.85084e-06	NAC domain-containing protein 30-like
AC23_Seed_M7_M8	VANPL_A_00004g008960	9.8679	-5.3614	1.75963	1.26362e-06	1.28231e-05	probable trehalose-phosphate phosphatase 6
AC23_Seed_M7_M8	VANPL_A_00004g009450	203.67	-2.97795	0.286298	4.53561e-27	2.68704e-25	Polyphenol oxidase
AC23_Seed_M7_M8	VANPL_A_00004g009630	119.012	-2.29886	0.272959	1.14083e-18	3.97243e-17	wound induced protein
AC23_Seed_M7_M8	VANPL_A_00005g000170	186.964	-2.17794	0.24357	1.24683e-20	4.99376e-19	probable indole-3-acetic acid-amido synthetase GH3.1
AC23_Seed_M7_M8	VANPL_A_00005g000510	21.4141	-2.42458	0.687969	4.28599e-06	3.86918e-05	putative ribonuclease H-like domain-containing protein
AC23_Seed_M7_M8	VANPL_A_00005g002390	98.0793	-2.10393	0.295313	3.30769e-14	8.37327e-13	zinc finger protein CONSTANS-LIKE 4
AC23_Seed_M7_M8	VANPL_A_00005g003250	39.4403	-2.29459	0.590071	1.44811e-06	1.45083e-05	probable polygalacturonase
AC23_Seed_M7_M8	VANPL_A_00005g003400	63.9561	-2.10849	0.426205	1.88467e-08	2.55817e-07	Protein RALF-like 33
AC23_Seed_M7_M8	VANPL_A_00005g004150	83.6974	-3.3305	0.350291	1.84641e-23	8.79983e-22	glutamate receptor 2.1-like
AC23_Seed_M7_M8	VANPL_A_00005g005230	28.8604	-2.61922	0.572411	6.97248e-08	8.71535e-07	cation/H(+) antiporter 19
AC23_Seed_M7_M8	VANPL_A_00005g005540	50.2389	-2.30284	0.403883	2.98835e-10	5.07336e-09	heavy metal-associated isoprenylated plant protein 23-like
AC23_Seed_M7_M8	VANPL_A_00005g005730	36.6508	-3.59981	0.638692	7.9642e-11	1.44867e-09	nitrate reductase [NADH]-like
AC23_Seed_M7_M8	VANPL_A_00005g005830	101.955	2.21273	0.295314	2.06073e-15	5.8116e-14	U-box domain-containing protein 21-like
AC23_Seed_M7_M8	VANPL_A_00005g005970	42.0296	-2.12493	0.477039	1.79421e-07	2.09533e-06	myb family transcription factor APL
AC23_Seed_M7_M8	VANPL_A_00005g006160	45.9432	-2.54258	0.471781	1.40684e-09	2.20417e-08	protein PELPK1-like
AC23_Seed_M7_M8	VANPL_A_00005g006530	747.116	2.44135	0.136913	1.42526e-72	4.34245e-70	FCS-Like Zinc finger 12
AC23_Seed_M7_M8	VANPL_A_00005g006870	53.983	-8.56013	1.18732	9.09175e-15	2.42002e-13	alpha-terpineol synthase, chloroplastic-like
AC23_Seed_M7_M8	VANPL_A_00005g007930	18.5095	-2.17032	0.736878	2.79364e-05	0.000215679	ribonuclease 1-like
AC23_Seed_M7_M8	VANPL_A_00005g010600	140.883	-2.17402	0.30154	1.72031e-14	4.44727e-13	probable choline kinase 2
AC23_Seed_M7_M8	VANPL_A_00005g012830	126.777	-2.732	0.269508	9.65045e-26	5.26057e-24	transcription factor bHLH137
AC23_Seed_M7_M8	VANPL_A_00005g013450	16.5594	-2.36438	0.929018	5.67008e-05	0.000408026	CASP-like protein 1E1
AC23_Seed_M7_M8	VANPL_A_00005g013930	34.5116	-3.57834	0.58531	4.8526e-12	9.97531e-11	potassium channel AKT1-like
AC23_Seed_M7_M8	VANPL_A_00005g015070	75.4789	-3.22738	1.35102	2.63568e-05	0.000204875	Retrovirus-related Pol polyprotein from transposon TNT 1-94
AC23_Seed_M7_M8	VANPL_A_00005g015170	9.19363	-2.67564	1.74962	0.000190174	0.00119556	---NA---
AC23_Seed_M7_M8	VANPL_A_00005g015280	2275.2	-2.1021	0.0895506	2.7328e-123	2.22033e-120	protein LNK2-like isoform X1
AC23_Seed_M7_M8	VANPL_A_00005g016070	12.8518	-2.56155	1.17214	8.78784e-05	0.000605566	patatin-like protein 6
AC23_Seed_M7_M8	VANPL_A_00005g017130	32.5854	-2.60015	0.562679	5.82036e-08	7.37246e-07	GPI inositol-deacylase C
AC23_Seed_M7_M8	VANPL_A_00005g017300	64.6175	-2.20054	0.393777	6.0745e-10	9.89091e-09	zinc finger protein ZAT10-like
AC23_Seed_M7_M8	VANPL_A_00005g017800	96.0951	-2.15405	0.318174	3.8989e-13	8.96537e-12	putative glucan endo-1,3-beta-glucosidase GVI
AC23_Seed_M7_M8	VANPL_A_00005g018050	376.323	-2.79044	0.157458	7.75175e-72	2.2417e-69	cyclic dof factor 3
AC23_Seed_M7_M8	VANPL_A_00005g018700	254.22	-4.22511	0.254936	1.86862e-64	4.25099e-62	Retrovirus-related Pol polyprotein from transposon TNT 1-94
AC23_Seed_M7_M8	VANPL_A_00006g000360	42.6953	-2.54141	0.498756	6.48331e-09	9.34275e-08	short-chain dehydrogenase reductase 3b-like
AC23_Seed_M7_M8	VANPL_A_00006g000930	106.485	-3.09662	0.291433	3.47548e-28	2.15631e-26	galactinol synthase 2-like isoform X1
AC23_Seed_M7_M8	VANPL_A_00006g001000	1094.03	-2.80458	0.111539	4.48277e-141	5.09901e-138	U-box domain-containing protein 45-like
AC23_Seed_M7_M8	VANPL_A_00006g003040	2600.64	-4.49866	0.108078	0	0	NAC transcription factor 25
AC23_Seed_M7_M8	VANPL_A_00006g003050	951.867	-2.55074	0.114465	1.82399e-111	1.15263e-108	NAC domain-containing protein 100-like
AC23_Seed_M7_M8	VANPL_A_00006g003090	57.9709	-2.09179	0.4157	1.25276e-08	1.73495e-07	GDSL esterase/lipase
AC23_Seed_M7_M8	VANPL_A_00006g003100	58.0275	-2.12106	0.381923	7.76087e-10	1.24334e-08	amino acid transporter AVT1I-like
AC23_Seed_M7_M8	VANPL_A_00006g003720	362.785	-2.42262	0.171522	9.23327e-47	1.27047e-44	IAA-amino acid hydrolase ILR1-like 6
AC23_Seed_M7_M8	VANPL_A_00006g004150	583.026	-2.06509	0.131887	1.04385e-56	2.00114e-54	Sodium/calcium exchanger membrane region
AC23_Seed_M7_M8	VANPL_A_00006g004710	13.2943	3.07067	1.54213	6.32328e-05	0.000451224	FAF-like protein
AC23_Seed_M7_M8	VANPL_A_00006g005130	36.0778	-2.47609	0.536327	6.68558e-08	8.38745e-07	probable cyclic nucleotide-gated ion channel 14
AC23_Seed_M7_M8	VANPL_A_00006g005220	415.895	2.09266	0.166336	9.3967e-38	9.32131e-36	probable N-acetyltransferase HLS1
AC23_Seed_M7_M8	VANPL_A_00006g005690	5.03072	-2.62142	2.08628	0.000248175	0.00151715	0
AC23_Seed_M7_M8	VANPL_A_00006g006110	108.796	-3.14072	0.313476	1.74759e-25	9.28889e-24	cation/H(+) antiporter 19
AC23_Seed_M7_M8	VANPL_A_00006g006120	25.0207	-2.29714	0.662467	5.77604e-06	5.06427e-05	cation/H(+) antiporter 19
AC23_Seed_M7_M8	VANPL_A_00006g006300	106.099	-2.30975	0.275134	1.42917e-18	4.93614e-17	3'-N-debenzoyl-2'-deoxytaxol N-benzoyltransferase
AC23_Seed_M7_M8	VANPL_A_00006g006830	14.8038	-2.30455	0.942891	7.54564e-05	0.000528939	premnaspirodiene oxygenase-like
AC23_Seed_M7_M8	VANPL_A_00006g008260	7.6333	-4.52156	1.9621	9.9615e-06	8.40154e-05	probable pectinesterase/pectinesterase inhibitor 7
AC23_Seed_M7_M8	VANPL_A_00006g008360	240.976	-2.40193	0.471857	7.49676e-09	1.07127e-07	pathogenesis-related protein 1-like
AC23_Seed_M7_M8	VANPL_A_00006g008570	148.272	-2.27757	0.31006	6.04447e-15	1.64221e-13	ammonium transporter 3 member 1-like
AC23_Seed_M7_M8	VANPL_A_00006g008970	31.7154	-2.68091	0.550381	1.68946e-08	2.30789e-07	fatty acyl-CoA reductase 1-like
AC23_Seed_M7_M8	VANPL_A_00006g009180	4.33094	-2.10803	1.96726	0.00055131	0.00303043	cationic peroxidase 1-like
AC23_Seed_M7_M8	VANPL_A_00006g009580	74.285	-2.34988	1.01836	9.33129e-05	0.00063863	probable 2-oxoglutarate-dependent dioxygenase JRG21
AC23_Seed_M7_M8	VANPL_A_00006g009620	149.947	-2.71504	0.255945	7.22295e-28	4.38569e-26	zinc finger protein GAI-ASSOCIATED FACTOR 1-like
AC23_Seed_M7_M8	VANPL_A_00006g009740	549.257	-2.12457	0.131831	7.01788e-60	1.39231e-57	F-box protein
AC23_Seed_M7_M8	VANPL_A_00006g010290	135.331	-2.09509	0.241856	1.53407e-19	5.72743e-18	hypothetical protein AQUCO_00900636v1
AC23_Seed_M7_M8	VANPL_A_00006g010540	4.5702	-2.14671	1.99504	0.000516397	0.00286716	receptor-like protein 46
AC23_Seed_M7_M8	VANPL_A_00006g012400	195.167	-2.35665	0.205797	7.70462e-32	5.74045e-30	acetamidase/formamidase family protein
AC23_Seed_M7_M8	VANPL_A_00006g012730	45.4878	-2.23403	0.518623	3.06664e-07	3.44911e-06	NAC domain-containing protein
AC23_Seed_M7_M8	VANPL_A_00006g012920	43.0428	-2.50689	0.454507	7.30729e-10	1.17509e-08	putative serine/threonine-protein kinase PBL3
AC23_Seed_M7_M8	VANPL_A_00006g013000	16.3513	-6.65834	1.4111	4.49993e-09	6.60738e-08	ABC transporter G family member 20-like
AC23_Seed_M7_M8	VANPL_A_00007g001060	53.5198	-2.45879	0.424946	1.64653e-10	2.8962e-09	carotenoid oxygenase family protein
AC23_Seed_M7_M8	VANPL_A_00007g001380	1152.4	-2.47703	0.106355	1.99696e-121	1.54873e-118	---NA---
AC23_Seed_M7_M8	VANPL_A_00007g001970	37.0445	-2.08298	0.529328	1.44964e-06	1.45151e-05	protein TORNADO 2
AC23_Seed_M7_M8	VANPL_A_00007g002810	3189.69	-2.4588	0.113886	8.00545e-105	4.26841e-102	dof zinc finger protein DOF2.5
AC23_Seed_M7_M8	VANPL_A_00007g003510	767.429	2.50186	0.134455	9.73932e-79	3.32345e-76	protein NRT1/ PTR FAMILY 5.2
AC23_Seed_M7_M8	VANPL_A_00007g005260	104.031	-2.92392	0.386359	6.58495e-16	1.94046e-14	heavy metal-associated isoprenylated plant protein 39
AC23_Seed_M7_M8	VANPL_A_00007g005630	17.5152	2.43969	0.882722	3.19456e-05	0.000244091	kinesin-like protein KIN-14R isoform X2
AC23_Seed_M7_M8	VANPL_A_00007g005650	551.672	-2.09881	0.14002	3.05275e-52	4.86785e-50	putative senescence regulator S40
AC23_Seed_M7_M8	VANPL_A_00007g006350	5.6242	-3.03978	2.13576	0.000132457	0.000867554	carotene epsilon-monooxygenase
AC23_Seed_M7_M8	VANPL_A_00007g007390	64.4494	-4.79451	0.548771	2.79656e-21	1.16662e-19	peroxidase 5-like
AC23_Seed_M7_M8	VANPL_A_00007g008030	1123.22	-2.71583	0.106882	6.06586e-144	7.39255e-141	---NA---
AC23_Seed_M7_M8	VANPL_A_00007g009390	58.8045	-2.09318	0.36919	4.10238e-10	6.84211e-09	caffeoylshikimate esterase-like isoform X2
AC23_Seed_M7_M8	VANPL_A_00007g009940	419.119	2.31075	0.164553	2.98381e-46	4.00865e-44	vicilin-like seed storage protein At2g18540
AC23_Seed_M7_M8	VANPL_A_00007g010010	723.951	-3.94312	0.164462	1.35787e-129	1.1584e-126	putative chlorophyll A-B binding protein
AC23_Seed_M7_M8	VANPL_A_00007g010070	76.9066	-2.18454	0.330975	1.21003e-12	2.66052e-11	non-specific lipid transfer protein GPI-anchored 20-like
AC23_Seed_M7_M8	VANPL_A_00007g010280	29.3237	-3.19664	0.591071	5.51784e-10	9.06989e-09	plant cysteine oxidase 5-like
AC23_Seed_M7_M8	VANPL_A_00007g011810	461.776	-2.66514	0.147574	2.06142e-74	6.39489e-72	zinc finger protein CONSTANS-LIKE 4
AC23_Seed_M7_M8	VANPL_A_00007g012650	25.5145	-7.42674	1.29379	5.09903e-11	9.5499e-10	G-type lectin S-receptor-like serine/threonine-protein kinase At2g19130
AC23_Seed_M7_M8	VANPL_A_00008g000610	256.41	-2.48508	0.238855	7.35643e-27	4.29847e-25	AChain A, Aluminum-activated malate transporter 1
AC23_Seed_M7_M8	VANPL_A_00008g001220	547.475	-2.64985	0.150914	1.60483e-70	4.34629e-68	cyclic dof factor 1
AC23_Seed_M7_M8	VANPL_A_00008g001620	33.239	-2.89403	0.526515	5.33568e-10	8.78738e-09	PLAT domain-containing protein 3-like
AC23_Seed_M7_M8	VANPL_A_00008g002980	14.7889	-2.21092	0.94802	0.000106732	0.000716672	putative tyrosine-protein phosphatase auxilin isoform X1
AC23_Seed_M7_M8	VANPL_A_00008g003120	43.2783	-2.64314	0.441733	4.38608e-11	8.31503e-10	cytochrome P450 71A1-like
AC23_Seed_M7_M8	VANPL_A_00008g003640	36.322	-7.97948	1.23114	9.59368e-13	2.1397e-11	7-deoxyloganetin glucosyltransferase-like
AC23_Seed_M7_M8	VANPL_A_00008g003650	69.3273	-2.65908	0.356632	2.08539e-15	5.87144e-14	linamarin synthase 2-like
AC23_Seed_M7_M8	VANPL_A_00008g003880	207.009	-2.49984	0.232159	1.5199e-28	9.53399e-27	Chlorophyll A-B binding protein
AC23_Seed_M7_M8	VANPL_A_00008g004000	57.8079	-2.78605	0.407856	1.62629e-13	3.86998e-12	Polyphenol oxidase
AC23_Seed_M7_M8	VANPL_A_00008g004040	85.8694	-2.30136	0.350707	1.46681e-12	3.18796e-11	Polyphenol oxidase
AC23_Seed_M7_M8	VANPL_A_00008g004330	775.36	-2.79843	0.128983	6.13853e-106	3.37857e-103	reverse transcriptase domain-containing protein
AC23_Seed_M7_M8	VANPL_A_00008g004550	425.837	-2.16391	0.154169	3.29334e-46	4.38992e-44	translation initiation factor IF-2, chloroplastic
AC23_Seed_M7_M8	VANPL_A_00008g004660	111.289	-2.4481	0.276671	2.63128e-20	1.03923e-18	3-ketoacyl-CoA synthase 10
AC23_Seed_M7_M8	VANPL_A_00008g004670	36.583	2.21998	0.506101	2.23533e-07	2.57871e-06	U-box domain-containing protein 35-like
AC23_Seed_M7_M8	VANPL_A_00008g004800	487.984	-2.67139	0.144296	5.01755e-78	1.67862e-75	probable serine/threonine-protein kinase PBL8
AC23_Seed_M7_M8	VANPL_A_00008g005340	33.8076	2.05629	0.536108	2.11231e-06	2.03228e-05	Zinc transporter 5
AC23_Seed_M7_M8	VANPL_A_00008g006030	47.3744	-2.07616	0.534268	1.74006e-06	1.70822e-05	protein EXORDIUM-like 2
AC23_Seed_M7_M8	VANPL_A_00008g006560	577.665	-2.48135	0.421853	9.23426e-11	1.66725e-09	transcription factor MYB106-like
AC23_Seed_M7_M8	VANPL_A_00008g008380	4.5536	-2.13124	1.99096	0.000529233	0.002927	NAC domain-containing protein 100-like
AC23_Seed_M7_M8	VANPL_A_00008g010710	28.7733	-2.51319	0.722314	4.4792e-06	4.03081e-05	hypothetical protein IEQ34_009253
AC23_Seed_M7_M8	VANPL_A_00008g011090	140.004	-8.38442	1.01644	3.47401e-18	1.1668e-16	probable WRKY transcription factor 40
AC23_Seed_M7_M8	VANPL_A_00008g011220	16.3723	-6.65586	1.41379	4.70677e-09	6.86971e-08	putative UPF0481 protein At3g02645
AC23_Seed_M7_M8	VANPL_A_00009g000370	10.655	-2.11675	1.17288	0.00030898	0.00183495	tify domain
AC23_Seed_M7_M8	VANPL_A_00009g000420	11.8816	-3.52957	1.36217	1.26054e-05	0.000104455	probable glutathione S-transferase
AC23_Seed_M7_M8	VANPL_A_00009g000600	279.585	-3.03852	0.220847	8.1543e-45	1.03058e-42	Photosystem I reaction center subunit III
AC23_Seed_M7_M8	VANPL_A_00009g000710	180.896	-3.03141	0.22587	8.2621e-43	9.46094e-41	amino acid permease 6-like
AC23_Seed_M7_M8	VANPL_A_00009g002270	10.5086	-2.1849	1.26994	0.00031332	0.00185814	probable 2-oxoglutarate-dependent dioxygenase JRG21
AC23_Seed_M7_M8	VANPL_A_00009g002790	53.2016	-4.40515	0.575034	2.76507e-17	8.83475e-16	expansin-like B1
AC23_Seed_M7_M8	VANPL_A_00009g003050	14.5502	-6.4137	1.46506	1.66527e-08	2.27667e-07	4,5-DOPA dioxygenase extradiol-like protein
AC23_Seed_M7_M8	VANPL_A_00009g003230	49.7373	-2.54509	0.459277	6.12872e-10	9.95888e-09	NAC domain-containing protein
AC23_Seed_M7_M8	VANPL_A_00009g003240	137.066	-2.25847	0.259998	1.17876e-19	4.43974e-18	NAC transcription factor 56
AC23_Seed_M7_M8	VANPL_A_00009g003820	2013.28	-3.1056	0.107171	2.11838e-186	4.01598e-183	ribulose bisphosphate carboxylase/oxygenase activase, chloroplastic
AC23_Seed_M7_M8	VANPL_A_00009g003920	27.9463	2.88927	0.640768	6.7912e-08	8.5137e-07	Cucumisin
AC23_Seed_M7_M8	VANPL_A_00009g004250	21.2176	-7.11674	1.33877	3.70784e-10	6.25062e-09	Flavonoid 3'-monooxygenase
AC23_Seed_M7_M8	VANPL_A_00009g004780	23.5445	-2.50694	0.676855	2.22634e-06	2.13404e-05	Putative lysine decarboxylase family protein
AC23_Seed_M7_M8	VANPL_A_00009g006030	177.531	-3.33128	0.24166	3.1771e-45	4.04535e-43	transcription factor bHLH35-like
AC23_Seed_M7_M8	VANPL_A_00009g007560	12.4564	-2.34513	1.08049	0.000121164	0.000803027	putative WRKY transcription factor 40
AC23_Seed_M7_M8	VANPL_A_00009g009160	57.606	-2.03285	0.387093	4.23018e-09	6.24895e-08	photosystem II 5 kDa protein, chloroplastic-like
AC23_Seed_M7_M8	VANPL_A_00009g009640	152.423	2.78571	0.276288	1.58052e-25	8.45354e-24	Calcium-dependent protein kinase 24
AC23_Seed_M7_M8	VANPL_A_00009g009720	64.5476	-2.43722	0.358313	2.69352e-13	6.27825e-12	probable 1-deoxy-D-xylulose-5-phosphate synthase 2, chloroplastic
AC23_Seed_M7_M8	VANPL_A_00009g010350	308.004	-2.36425	0.17413	1.87537e-43	2.19161e-41	probable LRR receptor-like serine/threonine-protein kinase At3g47570
AC23_Seed_M7_M8	VANPL_A_00009g011210	7.09209	-4.13559	2.05412	2.19259e-05	0.000173516	ABC transporter G family member 6
AC23_Seed_M7_M8	VANPL_A_00009g011460	29.0175	-7.64085	1.26273	1.04175e-11	2.0862e-10	probable 2-oxoglutarate-dependent dioxygenase JRG21
AC23_Seed_M7_M8	VANPL_A_00009g012390	244.471	-3.38474	0.199386	1.13836e-66	2.77467e-64	uncharacterized acetyltransferase At3g50280-like
AC23_Seed_M7_M8	VANPL_A_00009g012470	426.83	-2.49265	0.213136	4.32231e-33	3.46231e-31	chlorophyll a-b binding protein CP29.2, chloroplastic
AC23_Seed_M7_M8	VANPL_A_00009g012900	131.76	-2.2482	0.288254	1.90132e-16	5.74165e-15	WAT1-related protein
AC23_Seed_M7_M8	VANPL_A_00009g013110	47.8868	-2.72743	0.457566	4.60706e-11	8.70494e-10	hypothetical protein HPP92_019302
AC23_Seed_M7_M8	VANPL_A_00009g013240	314.434	-3.15635	0.178401	7.14758e-72	2.10262e-69	probable trehalose-phosphate phosphatase J
AC23_Seed_M7_M8	VANPL_A_00010g000730	3671.85	-2.4255	0.0747012	1.071e-232	3.04557e-229	NAC domain-containing protein 2-like
AC23_Seed_M7_M8	VANPL_A_00010g000830	93.8505	-2.77581	0.327944	5.76911e-19	2.05496e-17	photosystem I reaction center subunit N, chloroplastic
AC23_Seed_M7_M8	VANPL_A_00010g001290	80.1602	-3.14467	0.371771	3.50644e-19	1.27291e-17	fructose-1,6-bisphosphatase, chloroplastic-like
AC23_Seed_M7_M8	VANPL_A_00010g002020	79.3139	-3.99432	0.399573	4.01445e-26	2.23109e-24	KChain K, Photosystem I reaction center subunit psaK, chloroplastic
AC23_Seed_M7_M8	VANPL_A_00010g002040	9.06816	2.40456	1.8123	0.000328534	0.00193358	Tyrosine/DOPA decarboxylase 2
AC23_Seed_M7_M8	VANPL_A_00010g002070	6.51946	2.92076	1.97461	0.000145746	0.000946818	wiskott-Aldrich syndrome protein family member 2-like
AC23_Seed_M7_M8	VANPL_A_00010g003440	1921.76	-2.09008	0.100023	2.10366e-98	9.20324e-96	root phototropism protein 2
AC23_Seed_M7_M8	VANPL_A_00010g003550	68.8531	-2.11907	0.396814	2.49661e-09	3.80671e-08	protein NUCLEAR FUSION DEFECTIVE 4
AC23_Seed_M7_M8	VANPL_A_00010g004100	5.13159	2.03086	1.84315	0.000637958	0.00343755	pentatricopeptide repeat-containing protein At5g42450, mitochondrial
AC23_Seed_M7_M8	VANPL_A_00010g004130	33.7854	-2.28815	0.604258	2.07786e-06	2.00297e-05	type IV inositol polyphosphate 5-phosphatase 9
AC23_Seed_M7_M8	VANPL_A_00010g004320	79.0309	-2.16229	0.364797	8.69819e-11	1.57546e-09	glycerol-3-phosphate acyltransferase 5-like
AC23_Seed_M7_M8	VANPL_A_00010g007820	4.77609	-2.52773	2.058	0.000285628	0.00171538	Calcium-binding protein CML38
AC23_Seed_M7_M8	VANPL_A_00010g007830	5.00741	-2.69183	2.0859	0.000222499	0.00137646	putative calcium-binding protein CML19
AC23_Seed_M7_M8	VANPL_A_00010g008120	41.776	-2.40704	1.91815	0.000338469	0.00198044	alpha-1,3-arabinosyltransferase XAT3-like
AC23_Seed_M7_M8	VANPL_A_00010g008160	195.788	-2.31569	0.245754	1.39748e-22	6.27467e-21	ribulose-1,5-bisphosphate carboxylase small subunit
AC23_Seed_M7_M8	VANPL_A_00010g008980	16.3086	-2.48929	0.876421	2.52178e-05	0.000196918	squamosa promoter-binding-like protein 13A isoform X1
AC23_Seed_M7_M8	VANPL_A_00010g009340	38.7899	-2.1563	1.74669	0.000508078	0.0028311	MACPF domain-containing protein
AC23_Seed_M7_M8	VANPL_A_00010g009720	4.80593	-2.50608	2.05926	0.000295467	0.00176515	Retrovirus-related Pol polyprotein from transposon TNT 1-94
AC23_Seed_M7_M8	VANPL_A_00010g009860	393.013	2.45003	0.21997	2.63123e-30	1.81024e-28	---NA---
AC23_Seed_M7_M8	VANPL_A_00010g009910	100.81	2.12377	0.29775	3.08249e-14	7.82642e-13	Glycerol-3-phosphate 2-O-acyltransferase 6
AC23_Seed_M7_M8	VANPL_A_00010g010130	34.8435	-2.345	0.651646	3.67237e-06	3.36328e-05	probable serine/threonine-protein kinase WNK11
AC23_Seed_M7_M8	VANPL_A_00010g010180	104.28	-3.70843	0.33394	5.22442e-31	3.72967e-29	---NA---
AC23_Seed_M7_M8	VANPL_A_00010g011740	46.686	2.1583	0.440396	2.28277e-08	3.07166e-07	peroxiredoxin-6
AC23_Seed_M7_M8	VANPL_A_00011g000310	28.5275	-2.12345	0.691949	2.123e-05	0.000168399	L-ascorbate oxidase homolog
AC23_Seed_M7_M8	VANPL_A_00011g000440	5.78435	-3.43876	2.10039	6.94731e-05	0.000490625	ethylene-responsive transcription factor ERF027
AC23_Seed_M7_M8	VANPL_A_00011g001320	69.2703	-3.87208	0.423204	1.8124e-22	8.09509e-21	caffeic acid 3-O-methyltransferase-like
AC23_Seed_M7_M8	VANPL_A_00011g001660	12.7172	-6.0971	1.54491	7.72351e-08	9.59087e-07	probable acyl-activating enzyme 5, peroxisomal
AC23_Seed_M7_M8	VANPL_A_00011g001920	62.8589	-2.64168	0.365701	1.1787e-14	3.094e-13	NAC domain-containing protein 21/22
AC23_Seed_M7_M8	VANPL_A_00011g002630	38.6607	-2.3442	0.577751	7.48794e-07	7.91079e-06	CASP-like protein
AC23_Seed_M7_M8	VANPL_A_00011g002770	78.111	-3.09361	0.354747	3.97376e-20	1.54443e-18	calcium:sodium exchange protein
AC23_Seed_M7_M8	VANPL_A_00011g003190	10.9823	-2.03204	1.04592	0.00028142	0.00169368	NAC domain-containing protein 22-like
AC23_Seed_M7_M8	VANPL_A_00011g004350	13.7728	-3.62772	1.10587	2.06946e-06	1.99712e-05	short-chain dehydrogenase TIC 32 B, chloroplastic-like
AC23_Seed_M7_M8	VANPL_A_00011g004430	11.43	-2.45603	1.12844	0.000102988	0.00069536	purine permease 3-like
AC23_Seed_M7_M8	VANPL_A_00011g004440	4.78262	-2.47092	2.05488	0.000311905	0.00185104	Purine permease 3
AC23_Seed_M7_M8	VANPL_A_00011g006410	7.44277	-4.56765	1.92028	8.3855e-06	7.1788e-05	omega-hydroxypalmitate O-feruloyl transferase
AC23_Seed_M7_M8	VANPL_A_00011g007610	71.8717	-2.67572	0.349674	4.63218e-16	1.37212e-14	putative cellulase
AC23_Seed_M7_M8	VANPL_A_00011g008720	157.917	-2.44711	0.274799	1.58601e-20	6.32253e-19	glyceraldehyde-3-phosphate dehydrogenase
AC23_Seed_M7_M8	VANPL_A_00011g009430	731.875	2.03129	0.124634	3.65985e-61	7.61516e-59	indole-3-acetic acid inducible 9
AC23_Seed_M7_M8	VANPL_A_00011g009810	6.02062	-3.32823	2.14343	8.54445e-05	0.000591661	Glycine-rich protein family
AC23_Seed_M7_M8	VANPL_A_00011g011530	829.466	-2.41604	0.121276	9.49992e-90	3.68381e-87	protein STAY-GREEN, chloroplastic-like
AC23_Seed_M7_M8	VANPL_A_00012g000710	49.197	-3.46174	0.484303	5.85503e-15	1.59328e-13	CAAX amino terminal protease
AC23_Seed_M7_M8	VANPL_A_00012g000830	13.8664	2.7069	1.16169	5.58122e-05	0.00040248	EC protein I/II
AC23_Seed_M7_M8	VANPL_A_00012g000990	13.2705	-3.30381	1.2133	1.21336e-05	0.000100791	protein PLANT CADMIUM RESISTANCE 2-like
AC23_Seed_M7_M8	VANPL_A_00012g001580	181.324	-2.00488	0.227251	3.89979e-20	1.51914e-18	peroxidase 5-like
AC23_Seed_M7_M8	VANPL_A_00012g001740	148.619	4.22486	0.342637	1.08675e-37	1.06733e-35	hypothetical protein GW17_00008710
AC23_Seed_M7_M8	VANPL_A_00012g001930	240.354	-2.11689	0.261927	2.07068e-17	6.67863e-16	auxin-responsive protein SAUR32
AC23_Seed_M7_M8	VANPL_A_00012g002780	336.598	-2.02711	0.208911	1.01526e-23	4.9072e-22	protein MARD1-like
AC23_Seed_M7_M8	VANPL_A_00012g003380	100.419	-3.01082	0.316668	3.32794e-23	1.56422e-21	putative alkane 1-monooxygenase
AC23_Seed_M7_M8	VANPL_A_00012g003580	23.0018	-4.80017	0.998596	1.83361e-09	2.84152e-08	transcription factor MYC2-like
AC23_Seed_M7_M8	VANPL_A_00012g003830	455.011	-2.62524	0.1479	5.53122e-72	1.65568e-69	protein PIN-LIKES 3-like isoform X1
AC23_Seed_M7_M8	VANPL_A_00012g005120	11.3243	-5.81008	1.61878	2.49521e-07	2.84772e-06	thaumatin-like protein 1
AC23_Seed_M7_M8	VANPL_A_00012g005130	76.8829	-5.98828	0.625887	3.0967e-24	1.54944e-22	thaumatin-like protein 1
AC23_Seed_M7_M8	VANPL_A_00012g005270	300.089	-2.53465	0.175691	1.15669e-48	1.74649e-46	putative flavin-containing monooxygenase 1
AC23_Seed_M7_M8	VANPL_A_00012g005330	5.44391	-2.92837	2.12446	0.000156382	0.00100839	putative actinidain
AC23_Seed_M7_M8	VANPL_A_00012g005560	65.2029	-3.70491	0.435206	7.35087e-20	2.79957e-18	RNA polymerase sigma factor sigA
AC23_Seed_M7_M8	VANPL_A_00012g005610	146.492	-2.07558	0.243189	4.69233e-19	1.67842e-17	WAT1-related protein At4g19185-like isoform X2
AC23_Seed_M7_M8	VANPL_A_00012g006610	133.081	-4.21993	0.324986	2.61401e-41	2.80504e-39	NAC transcription factor 56
AC23_Seed_M7_M8	VANPL_A_00012g007830	24.9808	-3.73652	0.727444	9.68412e-10	1.53417e-08	cytochrome P450 94C1-like
AC23_Seed_M7_M8	VANPL_A_00012g007840	12.6487	-6.02854	1.58394	1.23947e-07	1.49033e-06	cytochrome P450 94C1-like
AC23_Seed_M7_M8	VANPL_A_00012g008400	180.019	-2.43954	0.221052	8.23297e-30	5.46579e-28	hypothetical protein IHE45_10G004000
AC23_Seed_M7_M8	VANPL_A_00012g008910	126.566	-2.2101	0.299199	4.58245e-15	1.25298e-13	peroxidase 72-like
AC23_Seed_M7_M8	VANPL_A_00012g010090	26.6903	-2.41754	0.612254	1.04652e-06	1.07565e-05	potassium transporter 5-like
AC23_Seed_M7_M8	VANPL_A_00012g010640	31.8486	-2.43932	0.613091	9.19193e-07	9.54551e-06	epoxide hydrolase 4-like
AC23_Seed_M7_M8	VANPL_A_00012g010980	14.2897	-4.33818	1.49372	3.0122e-06	2.80536e-05	uncharacterized protein LOC108333623
AC23_Seed_M7_M8	VANPL_A_00012g010990	1525.1	-4.4058	0.118139	2.85606e-307	1.62434e-303	probable calcium-binding protein CML27
AC23_Seed_M7_M8	VANPL_A_00012g011180	38.6926	-2.71145	0.497105	8.3695e-10	1.33458e-08	Pectinesterase 2
AC23_Seed_M7_M8	VANPL_A_00012g011680	117.387	-2.20098	0.291765	1.40672e-15	3.98695e-14	(3S,6E)-nerolidol synthase 1
AC23_Seed_M7_M8	VANPL_A_00012g011930	72.3272	-3.60891	0.401441	1.31091e-21	5.52263e-20	peroxidase 51
AC23_Seed_M7_M8	VANPL_A_00012g011940	565.837	-2.74801	0.129298	8.98657e-102	4.38082e-99	V-type sodium ATPase catalytic subunit A
AC23_Seed_M7_M8	VANPL_A_00012g012230	48.9934	-2.34255	0.461439	8.41109e-09	1.19592e-07	glucose-6-phosphate 1-dehydrogenase, chloroplastic-like
AC23_Seed_M7_M8	VANPL_A_00013g000430	4.88239	-2.31482	2.04887	0.000396496	0.00228009	vetispiradiene synthase 2-like
AC23_Seed_M7_M8	VANPL_A_00013g001400	78.696	-2.0036	0.413647	3.33435e-08	4.39413e-07	Retrovirus-related Pol polyprotein from transposon TNT 1-94
AC23_Seed_M7_M8	VANPL_A_00013g001690	460.635	-3.02857	0.187141	1.2403e-60	2.54963e-58	probable WRKY transcription factor 31 isoform X2
AC23_Seed_M7_M8	VANPL_A_00013g003170	223.448	-2.41498	0.263053	1.30864e-21	5.52263e-20	cucumber peeling cupredoxin-like
AC23_Seed_M7_M8	VANPL_A_00013g003220	209.761	-2.77302	0.202065	1.95871e-44	2.43939e-42	Cytochrome P450
AC23_Seed_M7_M8	VANPL_A_00013g003560	60.2056	-2.8937	0.382244	6.74107e-16	1.98078e-14	dnaJ homolog subfamily B member 1-like
AC23_Seed_M7_M8	VANPL_A_00013g004030	5836.85	-2.51774	0.0976767	5.83079e-148	7.65269e-145	BTB/POZ and TAZ domain-containing protein 2-like
AC23_Seed_M7_M8	VANPL_A_00013g005670	53.1249	-2.39616	0.50211	3.5261e-08	4.62787e-07	mitogen-activated protein kinase kinase kinase 18
AC23_Seed_M7_M8	VANPL_A_00013g007360	42.2865	-4.18558	0.617215	2.3068e-14	5.92751e-13	AP2/ERF and B3 domain-containing transcription factor RAV1-like
AC23_Seed_M7_M8	VANPL_A_00013g008710	33.2581	-3.5601	0.586839	6.69404e-12	1.36293e-10	chitinase 2-like
AC23_Seed_M7_M8	VANPL_A_00013g009040	358.893	-4.58356	0.433656	5.13622e-29	3.29452e-27	chlorophyll a-b binding protein of LHCII type 1
AC23_Seed_M7_M8	VANPL_A_00013g009700	44.8844	-3.48703	0.503253	2.64853e-14	6.75474e-13	flavonoid 3'-monooxygenase
AC23_Seed_M7_M8	VANPL_A_00014g000250	12.8609	-3.64437	1.31929	7.67666e-06	6.6218e-05	Trihelix transcription factor GT-3b
AC23_Seed_M7_M8	VANPL_A_00014g000780	307.784	-2.85789	0.171598	6.92701e-64	1.55511e-61	RNA-binding protein 24-B-like isoform X2
AC23_Seed_M7_M8	VANPL_A_00014g000910	34.3998	-3.21943	0.556713	6.54644e-11	1.20752e-09	Trihelix transcription factor GT-3b
AC23_Seed_M7_M8	VANPL_A_00014g001150	16.5425	-3.44261	1.01517	1.8636e-06	1.82008e-05	Protein LURP-one-related 15
AC23_Seed_M7_M8	VANPL_A_00014g001760	34.7066	-2.73741	0.532781	4.27446e-09	6.30345e-08	3-hydroxyindolin-2-one monooxygenase-like
AC23_Seed_M7_M8	VANPL_A_00014g003980	108.796	-9.52629	1.15194	2.27159e-18	7.72068e-17	caffeic acid 3-O-methyltransferase-like
AC23_Seed_M7_M8	VANPL_A_00014g003990	194.047	-5.69367	1.28436	1.05713e-08	1.48329e-07	caffeic acid
AC23_Seed_M7_M8	VANPL_A_00014g004010	107.071	-4.00983	0.332572	4.37504e-36	3.99182e-34	caffeic acid 3-O-methyltransferase-like
AC23_Seed_M7_M8	VANPL_A_00014g004020	53.3238	-3.57585	0.45775	3.09743e-17	9.82311e-16	caffeic acid 3-O-methyltransferase-like
AC23_Seed_M7_M8	VANPL_A_00014g004330	8.54356	-2.07473	1.3426	0.000464174	0.00260947	Putative ribonuclease H protein
AC23_Seed_M7_M8	VANPL_A_00014g004910	26.5552	-5.72969	1.28066	8.92869e-09	1.26634e-07	geraniol 8-hydroxylase-like
AC23_Seed_M7_M8	VANPL_A_00014g005420	98.2749	2.30274	0.308717	2.55933e-15	7.15856e-14	P-loop containing nucleoside triphosphate hydrolase
AC23_Seed_M7_M8	VANPL_A_00014g005560	7793.86	2.21683	0.0622311	2.32627e-279	9.92271e-276	3-ketoacyl-CoA thiolase 2, peroxisomal
AC23_Seed_M7_M8	VANPL_A_00014g006100	59.2503	-4.06846	0.474503	2.25983e-20	8.94597e-19	thaumatin-like protein 1
AC23_Seed_M7_M8	VANPL_00094g000100	1590.89	-2.10525	0.0845145	2.10983e-138	2.11753e-135	vacuolar cation/proton exchanger 3
AC23_Seed_M7_M8	VANPL_00094g000280	26.9527	-2.37999	0.569095	4.49981e-07	4.93735e-06	nitrate reductase [NADH]-like
AC23_Seed_M7_M8	VANPL_00094g000320	65.7255	2.54036	0.385673	1.06776e-12	2.36599e-11	Rho guanine nucleotide exchange factor 10-like protein
AC23_Seed_M7_M8	VANPL_00094g000690	6.60474	-3.78161	2.11111	4.11667e-05	0.000306719	Boron transporter 1
AC23_Seed_M7_M8	VANPL_00094g001090	5.57122	-3.26734	2.10593	9.13091e-05	0.000626172	Hypothetical predicted protein
AC23_Seed_M7_M8	VANPL_00208g000040	192.308	-4.29188	0.273367	2.38346e-58	4.67432e-56	probable inactive poly [ADP-ribose] polymerase SRO1 isoform X3
AC23_Seed_M7_M8	VANPL_00513g000100	1288.94	2.75546	0.109808	1.7163e-140	1.83022e-137	endoglucanase 1-like
AC23_Seed_M7_M8	VANPL_11051g000010	109.212	-2.56027	0.326859	1.24518e-16	3.82797e-15	photosystem I P700 chlorophyll A apoprotein A2
AC85_Green_M6_M7	VANPL_A_00009g003050	20.5885	2.05824	1.79114	2.05746e-05	0.00114469	4,5-DOPA dioxygenase extradiol-like protein
AC85_Green_M7_M8	VANPL_A_00001g002330	70.2	-4.09639	0.705777	2.6808e-11	1.65428e-09	berberine bridge enzyme-like 18
AC85_Green_M7_M8	VANPL_A_00001g003020	54.3562	-2.24522	0.551503	2.94357e-07	7.91315e-06	bidirectional sugar transporter SWEET14-like
AC85_Green_M7_M8	VANPL_A_00001g003630	22.913	-3.09502	0.85763	7.01129e-07	1.69216e-05	3-oxoacyl-[acyl-carrier-protein] reductase FabG-like
AC85_Green_M7_M8	VANPL_A_00001g003660	88.1755	-4.36453	0.475712	3.12444e-22	7.95316e-20	3-oxoacyl-[acyl-carrier-protein] reductase FabG-like
AC85_Green_M7_M8	VANPL_A_00001g005640	406.596	2.04035	0.219892	2.08459e-22	5.66001e-20	transmembrane protein
AC85_Green_M7_M8	VANPL_A_00001g006710	2622.69	-3.07528	0.282065	1.07744e-29	5.4852e-27	PB1 domain-containing protein
AC85_Green_M7_M8	VANPL_A_00001g009340	260.105	-2.56383	0.372215	2.44291e-14	2.41197e-12	ABC transporter B family member 11-like
AC85_Green_M7_M8	VANPL_A_00001g010130	487.946	-2.20598	0.303494	2.64066e-15	2.96683e-13	RNA demethylase ALKBH10B
AC85_Green_M7_M8	VANPL_A_00001g011730	908.974	-6.76636	1.42097	2.40438e-12	1.71797e-10	putative inactive poly [ADP-ribose] polymerase SRO3
AC85_Green_M7_M8	VANPL_A_00001g014790	3366.2	-2.39789	0.663595	1.2952e-06	2.89836e-05	phosphoribosylamine--glycine ligase
AC85_Green_M7_M8	VANPL_A_00001g016400	1641.95	-3.41713	0.198726	7.73957e-68	1.80122e-64	probable CCR4-associated factor 1 homolog 6
AC85_Green_M7_M8	VANPL_A_00001g017610	38.4743	-3.12744	0.696033	2.73487e-08	9.49973e-07	transcription factor bHLH112-like isoform X1
AC85_Green_M7_M8	VANPL_A_00001g018800	7165.57	2.12008	0.201319	5.48191e-28	2.5516e-25	chlorophyll a-b binding protein CP24 10A, chloroplastic
AC85_Green_M7_M8	VANPL_A_00001g019430	1068.17	-2.311	0.157826	6.90433e-51	9.3732e-48	ethylene-responsive transcription factor 1B-like
AC85_Green_M7_M8	VANPL_A_00001g020010	586.349	-2.7262	0.218668	4.99961e-38	5.09054e-35	Protein kinase C-like 1
AC85_Green_M7_M8	VANPL_A_00001g024120	460.527	-3.15161	0.328708	9.37296e-24	2.82768e-21	E3 ubiquitin-protein ligase PUB23-like
AC85_Green_M7_M8	VANPL_A_00001g029190	3807.52	-3.00988	0.299016	6.11796e-26	2.26517e-23	oxalyl-CoA decarboxylase
AC85_Green_M7_M8	VANPL_A_00001g030150	2242.45	2.28463	0.210873	1.24019e-29	6.12241e-27	BURP domain protein RD22-like
AC85_Green_M7_M8	VANPL_A_00001g030180	2250.43	2.24579	0.195876	1.12678e-32	7.64851e-30	BURP domain protein RD22-like
AC85_Green_M7_M8	VANPL_A_00001g030840	60.3612	-2.81711	0.657877	7.12673e-08	2.24568e-06	peroxidase P7-like
AC85_Green_M7_M8	VANPL_A_00001g031920	2967.5	-2.48932	0.174161	8.75283e-49	1.09686e-45	linoleate 13S-lipoxygenase 3-1, chloroplastic-like
AC85_Green_M7_M8	VANPL_A_00001g032470	245.376	-2.55986	0.227572	8.90788e-32	5.37475e-29	heat stress transcription factor B-2b
AC85_Green_M7_M8	VANPL_A_00001g032480	1290.26	-4.45349	0.195281	3.98219e-117	6.48738e-113	ferredoxin--nitrite reductase
AC85_Green_M7_M8	VANPL_A_00001g033040	79.0171	-2.42923	0.479312	2.12359e-09	9.08014e-08	sphinganine C4-monooxygenase 1-like
AC85_Green_M7_M8	VANPL_A_00001g033440	1772.15	2.24325	0.20178	5.99678e-31	3.36874e-28	hypothetical protein OIU77_030592
AC85_Green_M7_M8	VANPL_A_00002g002300	6642.89	-2.09067	0.589714	2.59007e-06	5.40034e-05	universal stress protein A-like protein
AC85_Green_M7_M8	VANPL_A_00002g002860	28.1797	-3.09022	0.724877	7.11415e-08	2.24568e-06	inorganic phosphate transporter 1-4-like
AC85_Green_M7_M8	VANPL_A_00002g004980	396.942	-3.28668	0.286276	2.68832e-32	1.75182e-29	protein ALP1-like
AC85_Green_M7_M8	VANPL_A_00002g005850	906.083	-2.43546	0.18752	5.50315e-41	5.97679e-38	probable carboxylesterase 8
AC85_Green_M7_M8	VANPL_A_00002g006140	12.3782	-2.60298	1.51209	4.08398e-05	0.000592978	RmlC-like cupins superfamily protein
AC85_Green_M7_M8	VANPL_A_00002g008270	7.2545	-2.50015	1.79815	4.00753e-05	0.000583959	aluminum-activated malate transporter 2
AC85_Green_M7_M8	VANPL_A_00002g009470	246.624	-2.31128	0.242636	8.35511e-24	2.56817e-21	cysteine-rich/transmembrane domain A-like protein
AC85_Green_M7_M8	VANPL_A_00002g011100	87.1359	-3.69635	0.504222	2.95467e-15	3.27445e-13	peroxidase 59
AC85_Green_M7_M8	VANPL_A_00002g011210	131.511	-2.11681	0.312671	1.24625e-13	1.1034e-11	beta-1,4-mannosyl-glycoprotein 4-beta-N-acetylglucosaminyltransferase-like
AC85_Green_M7_M8	VANPL_A_00003g001970	36.1966	-2.57009	0.620243	1.46222e-07	4.2236e-06	alpha/beta fold hydrolase
AC85_Green_M7_M8	VANPL_A_00003g002130	2333.17	-2.32681	1.04101	4.69062e-05	0.000670894	Ethylene-responsive transcription factor
AC85_Green_M7_M8	VANPL_A_00003g004190	23.5283	-2.78324	1.11046	1.38149e-05	0.000231067	---NA---
AC85_Green_M7_M8	VANPL_A_00003g006120	233.216	-2.15044	0.321241	1.89606e-13	1.60878e-11	E3 ubiquitin-protein ligase RHA1B
AC85_Green_M7_M8	VANPL_A_00003g006550	80.6903	2.29309	0.46947	6.7378e-09	2.62597e-07	transcription factor LHW-like
AC85_Green_M7_M8	VANPL_A_00003g006830	26.6494	3.43413	0.903323	2.77857e-07	7.51921e-06	T28K15.14 protein
AC85_Green_M7_M8	VANPL_A_00003g007280	1771.85	-3.01694	0.50531	1.28127e-11	8.31602e-10	putative leucine-rich repeat-containing, plant-type, leucine-rich repeat domain superfamily
AC85_Green_M7_M8	VANPL_A_00003g008830	14.5307	-2.39145	0.953302	2.55222e-05	0.000395606	---NA---
AC85_Green_M7_M8	VANPL_A_00003g008910	74.9219	-3.90302	0.467936	1.13685e-18	2.01309e-16	hypothetical protein HPP92_007635
AC85_Green_M7_M8	VANPL_A_00003g009670	102.619	4.27042	0.407221	1.11093e-27	4.89139e-25	serine carboxypeptidase-like 18
AC85_Green_M7_M8	VANPL_A_00003g010420	34.2818	2.47182	0.715577	2.00558e-06	4.31041e-05	cyclin-D1-1-like isoform X2
AC85_Green_M7_M8	VANPL_A_00003g010740	2024.79	-2.47958	0.127299	5.84878e-87	4.76413e-83	sugar transport protein 13-like
AC85_Green_M7_M8	VANPL_A_00003g011140	171.949	-2.64242	0.479783	1.63165e-10	8.68669e-09	nudix hydrolase 17, mitochondrial
AC85_Green_M7_M8	VANPL_A_00003g011640	473.789	-2.01508	1.0287	0.000127408	0.00159172	AP2/ERF and B3 domain-containing transcription factor RAV1-like
AC85_Green_M7_M8	VANPL_A_00003g012570	468.112	-2.0559	0.222752	3.11266e-22	7.95316e-20	inorganic pyrophosphatase 1-like
AC85_Green_M7_M8	VANPL_A_00004g002690	159.371	-3.29465	0.397828	1.40771e-18	2.43968e-16	beta-galactosidase 7-like
AC85_Green_M7_M8	VANPL_A_00004g002720	13.8547	-2.90947	1.14338	1.04364e-05	0.000183306	cytokinin dehydrogenase 3-like
AC85_Green_M7_M8	VANPL_A_00004g003220	133.919	-2.12923	0.343265	5.23938e-12	3.60146e-10	Transcription repressor MYB4
AC85_Green_M7_M8	VANPL_A_00004g004620	107.938	-2.52451	0.443016	5.67435e-11	3.24697e-09	S-type anion channel SLAH2-like
AC85_Green_M7_M8	VANPL_A_00004g006050	26.9797	-2.13732	0.652975	5.54478e-06	0.000104791	nicotianamine synthase
AC85_Green_M7_M8	VANPL_A_00004g006690	277.186	-2.50793	0.928487	1.43823e-05	0.000239573	chaperone protein dnaJ 11, chloroplastic-like
AC85_Green_M7_M8	VANPL_A_00004g009720	102.488	-3.28336	0.607642	3.71198e-10	1.83805e-08	probable carboxylesterase 6
AC85_Green_M7_M8	VANPL_A_00005g000870	212.203	2.05994	0.306215	2.02657e-13	1.71061e-11	putative blue copper binding protein
AC85_Green_M7_M8	VANPL_A_00005g001510	1015.36	-2.55384	0.230781	6.95203e-31	3.77518e-28	probable WRKY transcription factor 40
AC85_Green_M7_M8	VANPL_A_00005g005020	63.1183	-2.14552	0.493813	1.1349e-07	3.36994e-06	calcium uptake protein, mitochondrial-like
AC85_Green_M7_M8	VANPL_A_00005g005730	691.149	-3.29645	0.247856	4.31476e-42	5.02084e-39	nitrate reductase [NADH]-like
AC85_Green_M7_M8	VANPL_A_00005g006640	54.016	-2.09557	0.716805	1.54096e-05	0.000254087	protein TIFY 5A-like
AC85_Green_M7_M8	VANPL_A_00005g006870	14.8395	-3.12103	1.08859	4.1568e-06	8.25834e-05	alpha-terpineol synthase, chloroplastic-like
AC85_Green_M7_M8	VANPL_A_00005g007330	38.3633	-2.50116	0.908763	1.29605e-05	0.000219937	uncharacterized protein LOC112873695
AC85_Green_M7_M8	VANPL_A_00005g010410	253.692	2.32999	0.250722	7.40258e-23	2.15349e-20	protein WHAT'S THIS FACTOR 1, chloroplastic
AC85_Green_M7_M8	VANPL_A_00005g011300	13.3383	2.3931	1.18869	5.71241e-05	0.000798121	bZIP transcription factor 11-like
AC85_Green_M7_M8	VANPL_A_00005g014740	27880.7	-3.96174	0.489463	7.88693e-18	1.22368e-15	pyruvate decarboxylase 2
AC85_Green_M7_M8	VANPL_A_00005g014880	5708.25	-2.34021	0.136228	1.61894e-68	4.39569e-65	zinc finger CCCH domain-containing protein 66-like
AC85_Green_M7_M8	VANPL_A_00005g016010	23.0782	-2.04801	0.920543	7.70384e-05	0.00103551	unnamed protein product
AC85_Green_M7_M8	VANPL_A_00005g017300	608.343	-3.60671	0.357483	1.33925e-25	4.84837e-23	zinc finger protein ZAT10-like
AC85_Green_M7_M8	VANPL_A_00005g018040	29.9159	-3.98417	1.11026	1.74829e-07	4.95328e-06	Phospholipid-transporting ATPase 1
AC85_Green_M7_M8	VANPL_A_00006g003020	107.479	2.16695	0.367871	3.29166e-11	1.97148e-09	CASP-like protein 2D1
AC85_Green_M7_M8	VANPL_A_00006g003440	108.443	-2.55417	0.439198	2.76828e-11	1.70181e-09	protein EXORDIUM-like
AC85_Green_M7_M8	VANPL_A_00006g005300	21.4152	-4.00097	1.34064	5.594e-07	1.39345e-05	Stabilizer of iron transporter SufD / Polynucleotidyl transferase
AC85_Green_M7_M8	VANPL_A_00006g006120	302.503	-2.26374	0.198898	2.82126e-32	1.76774e-29	cation/H(+) antiporter 19
AC85_Green_M7_M8	VANPL_A_00006g006890	41.3659	2.96324	0.541154	2.11462e-10	1.10061e-08	premnaspirodiene oxygenase-like
AC85_Green_M7_M8	VANPL_A_00006g007910	174.535	-2.34144	0.243107	2.81454e-24	8.99051e-22	CASP-like protein 1E1
AC85_Green_M7_M8	VANPL_A_00006g008590	1531.25	-2.92472	0.582463	2.29194e-09	9.67307e-08	248FR
AC85_Green_M7_M8	VANPL_A_00006g011780	282.644	-2.08179	0.382494	5.69628e-10	2.7134e-08	ethylene-responsive transcription factor 4-like
AC85_Green_M7_M8	VANPL_A_00006g012260	421.609	-2.39858	0.370743	4.99843e-13	3.95288e-11	putative NADH-ubiquinone reductase complex 1 MLRQ subunit
AC85_Green_M7_M8	VANPL_A_00006g012710	2707.02	-3.05452	0.255537	6.01072e-35	5.15372e-32	NAC domain-containing protein 2-like
AC85_Green_M7_M8	VANPL_A_00007g002650	441.343	-2.40992	0.272325	3.87425e-21	8.41539e-19	lysine-specific demethylase JMJ706-like
AC85_Green_M7_M8	VANPL_A_00007g004340	3280.97	-3.05056	0.536617	6.96107e-11	3.9376e-09	flavanone 3-dioxygenase 3-like
AC85_Green_M7_M8	VANPL_A_00007g008030	874.113	-2.81402	0.237287	1.01503e-34	8.26791e-32	---NA---
AC85_Green_M7_M8	VANPL_A_00007g008040	28.124	-2.19491	0.759989	1.44324e-05	0.000240162	Cucumisin
AC85_Green_M7_M8	VANPL_A_00007g009560	548.878	-2.33901	0.224273	8.53049e-28	3.86028e-25	F-box/LRR-repeat protein 3
AC85_Green_M7_M8	VANPL_A_00007g009670	273.355	3.00034	0.257296	1.66487e-33	1.23284e-30	chalcone isomerase
AC85_Green_M7_M8	VANPL_A_00007g010280	173.587	-3.77477	0.532592	1.60129e-14	1.61029e-12	plant cysteine oxidase 5-like
AC85_Green_M7_M8	VANPL_A_00007g011260	107.899	-2.46311	0.668018	9.29667e-07	2.1698e-05	zinc finger A20 and AN1 domain-containing stress-associated protein 5-like
AC85_Green_M7_M8	VANPL_A_00008g000390	115.396	-3.94442	0.380417	7.0896e-27	2.88061e-24	Ethylene-responsive transcription factor
AC85_Green_M7_M8	VANPL_A_00008g000610	53.5528	-2.2444	0.485421	2.63634e-08	9.17706e-07	AChain A, Aluminum-activated malate transporter 1
AC85_Green_M7_M8	VANPL_A_00008g001990	130.291	-2.2309	0.474178	1.83834e-08	6.58206e-07	uncharacterized membrane protein At3g27390
AC85_Green_M7_M8	VANPL_A_00008g003600	212.385	-3.11885	0.843734	5.24829e-07	1.31741e-05	uncharacterized protein LOC112873695
AC85_Green_M7_M8	VANPL_A_00008g004000	546.696	-2.155	0.319952	1.40789e-13	1.23311e-11	Polyphenol oxidase
AC85_Green_M7_M8	VANPL_A_00008g004330	2205.82	-2.9736	0.321302	1.47716e-22	4.0787e-20	reverse transcriptase domain-containing protein
AC85_Green_M7_M8	VANPL_A_00008g007170	105.661	-2.43858	1.45803	6.23181e-05	0.000859631	ethylene-responsive transcription factor
AC85_Green_M7_M8	VANPL_A_00008g008160	494.307	-2.3293	0.301181	5.52001e-17	7.55685e-15	probable galacturonosyltransferase-like 9
AC85_Green_M7_M8	VANPL_A_00008g008640	165.602	2.71065	0.277286	6.21686e-25	2.10998e-22	glutamate receptor 2.1-like
AC85_Green_M7_M8	VANPL_A_00009g000370	97.2765	-2.55499	0.408678	1.81546e-12	1.32626e-10	tify domain
AC85_Green_M7_M8	VANPL_A_00009g000890	3162.39	-2.96697	0.201195	2.65932e-51	3.93845e-48	tetratricopeptide repeat protein 38
AC85_Green_M7_M8	VANPL_A_00009g001580	15.1992	-5.20837	1.72467	4.18151e-08	1.37897e-06	EF-hand domain pair
AC85_Green_M7_M8	VANPL_A_00009g001600	39.0902	-3.18708	0.769719	1.0971e-07	3.26744e-06	EF-hand domain pair
AC85_Green_M7_M8	VANPL_A_00009g008720	201.343	-2.75976	0.37839	1.38148e-15	1.63085e-13	protein P21-like
AC85_Green_M7_M8	VANPL_A_00009g010830	776.64	-2.54878	0.253789	3.82383e-26	1.4487e-23	NAC domain-containing protein 2-like
AC85_Green_M7_M8	VANPL_A_00009g011120	64.7208	-6.18201	2.80407	1.6819e-07	4.77349e-06	Hypoxia induced protein
AC85_Green_M7_M8	VANPL_A_00009g011140	415.553	-3.06669	0.376094	2.67497e-18	4.40182e-16	RNA-directed DNA polymerase like
AC85_Green_M7_M8	VANPL_A_00009g011320	50.636	-2.29719	0.451248	2.30575e-09	9.68117e-08	zinc finger protein ZAT12
AC85_Green_M7_M8	VANPL_A_00009g011820	812.96	-2.98541	0.16517	4.63115e-75	2.51487e-71	Hypoxia-responsive family protein
AC85_Green_M7_M8	VANPL_A_00009g011830	1077.31	-2.67527	0.16389	2.72697e-62	5.55313e-59	ribosomal protein S15
AC85_Green_M7_M8	VANPL_A_00009g012760	114.104	-2.21164	0.591029	1.07906e-06	2.47592e-05	Mannose-specific lectin
AC85_Green_M7_M8	VANPL_A_00010g002980	46.812	-3.15531	0.561126	1.06019e-10	5.7915e-09	hypothetical protein GBA52_024093
AC85_Green_M7_M8	VANPL_A_00010g005740	8055.09	-3.15952	0.207062	2.08104e-54	3.76692e-51	formate dehydrogenase, mitochondrial
AC85_Green_M7_M8	VANPL_A_00010g007830	36.7189	-2.77899	0.849552	2.51965e-06	5.26927e-05	putative calcium-binding protein CML19
AC85_Green_M7_M8	VANPL_A_00010g009200	39.3324	3.40665	0.682879	2.93744e-09	1.20843e-07	Glycerol-3-phosphate 2-O-acyltransferase 6
AC85_Green_M7_M8	VANPL_A_00010g009460	57.3276	-2.36212	0.493679	9.89947e-09	3.73315e-07	uncharacterized protein A4U43_C03F27640
AC85_Green_M7_M8	VANPL_A_00010g010790	372.357	2.35976	0.291831	3.03064e-18	4.93722e-16	exocyst complex component EXO70E2
AC85_Green_M7_M8	VANPL_A_00010g012060	19.5491	2.63525	0.991001	1.3111e-05	0.000221338	oligopeptide transporter 1-like
AC85_Green_M7_M8	VANPL_A_00011g000810	2112.7	-2.3397	0.192177	1.90254e-36	1.7219e-33	ethylene-responsive transcription factor 2-like
AC85_Green_M7_M8	VANPL_A_00011g001070	665.048	2.01363	0.231294	4.28527e-20	8.31088e-18	Pentatricopeptide repeat-containing protein
AC85_Green_M7_M8	VANPL_A_00011g002500	135.556	-2.7931	0.391665	4.67853e-15	5.0812e-13	glutamate dehydrogenase 1, mitochondrial
AC85_Green_M7_M8	VANPL_A_00011g004450	370.02	2.31232	0.232865	1.54932e-25	5.48695e-23	probable leucine-rich repeat receptor-like protein kinase At5g49770
AC85_Green_M7_M8	VANPL_A_00011g006410	424.546	2.42456	0.363049	1.17214e-13	1.04919e-11	omega-hydroxypalmitate O-feruloyl transferase
AC85_Green_M7_M8	VANPL_A_00011g008790	375.458	2.3342	0.262015	2.56692e-21	5.72845e-19	Glycine cleavage system H protein 2, mitochondrial
AC85_Green_M7_M8	VANPL_A_00011g008860	3370.29	2.63648	0.289128	3.09678e-22	7.95316e-20	Light-regulated protein 1, chloroplastic isoform B
AC85_Green_M7_M8	VANPL_A_00011g008870	563.002	2.11005	0.31321	1.60291e-13	1.38164e-11	hypothetical protein ES319_A04G121800v1
AC85_Green_M7_M8	VANPL_A_00011g010860	160.576	3.23953	0.434601	8.33926e-16	9.98933e-14	non-specific lipid-transfer protein 1-like
AC85_Green_M7_M8	VANPL_A_00012g000380	29.0713	2.82373	0.781006	8.57526e-07	2.02757e-05	protein ECERIFERUM 1-like
AC85_Green_M7_M8	VANPL_A_00012g000390	306.634	2.31826	0.261348	3.74726e-21	8.24954e-19	protein ECERIFERUM 1-like
AC85_Green_M7_M8	VANPL_A_00012g000880	42.7622	2.19879	0.60515	1.60683e-06	3.52787e-05	predicted protein
AC85_Green_M7_M8	VANPL_A_00012g002500	24.7567	-3.28892	1.07865	2.21015e-06	4.69433e-05	carotenoid oxygenase family protein
AC85_Green_M7_M8	VANPL_A_00012g003580	608.169	-2.24402	0.338432	2.26821e-13	1.89451e-11	transcription factor MYC2-like
AC85_Green_M7_M8	VANPL_A_00012g005520	682.406	-3.99277	0.81846	2.65278e-09	1.10246e-07	aminotransferase class V-fold PLP-dependent enzyme
AC85_Green_M7_M8	VANPL_A_00012g006650	52.0911	-2.35892	0.732873	4.70368e-06	9.14411e-05	protein LURP-one-related 5-like
AC85_Green_M7_M8	VANPL_A_00012g007830	758.465	-3.06746	0.700247	4.43706e-08	1.45441e-06	cytochrome P450 94C1-like
AC85_Green_M7_M8	VANPL_A_00012g007840	280.23	-2.38801	0.889197	1.76315e-05	0.000285805	cytochrome P450 94C1-like
AC85_Green_M7_M8	VANPL_A_00012g008370	542.586	2.81269	0.286302	4.50551e-25	1.56169e-22	chalcone synthase
AC85_Green_M7_M8	VANPL_A_00012g008670	87.302	-2.15677	0.469518	3.63315e-08	1.22288e-06	DUF4228 DOMAIN PROTEIN
AC85_Green_M7_M8	VANPL_A_00012g010090	63.1564	-2.18374	0.592912	1.38933e-06	3.09203e-05	potassium transporter 5-like
AC85_Green_M7_M8	VANPL_A_00012g010980	118.109	-2.51685	0.441613	5.68036e-11	3.24697e-09	uncharacterized protein LOC108333623
AC85_Green_M7_M8	VANPL_A_00012g011870	132.699	-2.31687	0.380216	6.59761e-12	4.45982e-10	zinc finger protein ZAT10-like
AC85_Green_M7_M8	VANPL_A_00012g012430	883.619	-2.10976	0.264464	1.43396e-17	2.16302e-15	fructokinase-2 isoform X2
AC85_Green_M7_M8	VANPL_A_00013g000190	550.661	-2.12798	0.399361	9.41281e-10	4.33175e-08	protein ABHD18
AC85_Green_M7_M8	VANPL_A_00013g001810	98.1228	-2.57233	0.386381	1.21354e-13	1.08032e-11	WRKY transcription factor 22
AC85_Green_M7_M8	VANPL_A_00013g002340	145.313	-2.85046	0.34162	3.75946e-19	6.8815e-17	ethylene-responsive transcription factor CRF4-like
AC85_Green_M7_M8	VANPL_A_00013g003170	206.723	-2.03861	0.317568	1.72666e-12	1.26708e-10	cucumber peeling cupredoxin-like
AC85_Green_M7_M8	VANPL_A_00013g004270	1019.07	-2.62734	0.146441	2.11726e-74	8.62307e-71	high-affinity nitrate transporter-activating protein 2.1-like
AC85_Green_M7_M8	VANPL_A_00013g004730	35.5084	2.02432	0.80506	4.50253e-05	0.000647975	zinc finger protein CONSTANS-LIKE 16-like
AC85_Green_M7_M8	VANPL_A_00013g005310	293.641	2.53106	0.206049	4.10259e-37	3.93148e-34	major pollen allergen Ole e 1-like
AC85_Green_M7_M8	VANPL_A_00013g005670	85.7181	-2.23164	0.449164	4.95406e-09	1.98296e-07	mitogen-activated protein kinase kinase kinase 18
AC85_Green_M7_M8	VANPL_A_00013g007010	47.4847	2.0663	0.768678	2.85593e-05	0.000435637	squamosa promoter-binding-like protein 13A isoform X1
AC85_Green_M7_M8	VANPL_A_00013g007360	1162.83	-2.83646	0.265019	5.34586e-29	2.56145e-26	AP2/ERF and B3 domain-containing transcription factor RAV1-like
AC85_Green_M7_M8	VANPL_A_00013g009340	100.112	-2.49225	0.465363	4.17969e-10	2.05714e-08	DUF538 domain containing protein
AC85_Green_M7_M8	VANPL_A_00013g009370	50.7314	-2.10401	0.445524	2.23793e-08	7.90847e-07	DUF538 domain containing protein
AC85_Green_M7_M8	VANPL_A_00013g009700	463.225	2.02104	0.350596	1.08419e-10	5.8875e-09	flavonoid 3'-monooxygenase
AC85_Green_M7_M8	VANPL_A_00014g000950	50.3975	-2.43453	0.7048	2.095e-06	4.48485e-05	phosphatase 2C 25
AC85_Green_M7_M8	VANPL_A_00014g006100	249.41	-2.78321	0.357835	3.47052e-17	4.91637e-15	thaumatin-like protein 1
AC85_Green_M7_M8	VANPL_00094g000280	1068.46	-2.94043	0.164038	5.96906e-74	1.94484e-70	nitrate reductase [NADH]-like
AC85_Green_M7_M8	VANPL_00094g000980	89.9303	-2.2963	0.51329	4.81659e-08	1.55689e-06	calcium uptake protein, mitochondrial-like
AC85_Seed_M6_M7	VANPL_A_00001g003630	16.2169	4.223	3.59659	1.43792e-05	0.00142514	3-oxoacyl-[acyl-carrier-protein] reductase FabG-like
AC85_Seed_M6_M7	VANPL_A_00001g016230	127.149	2.05958	1.00397	1.32112e-05	0.00132803	dnaJ homolog subfamily B member 4-like
AC85_Seed_M6_M7	VANPL_A_00001g018030	45.5366	2.3583	0.833424	2.47211e-06	0.000317538	NAC domain-containing protein
AC85_Seed_M6_M7	VANPL_A_00001g029360	32.0932	2.0409	1.42736	2.72595e-05	0.00240483	alpha-humulene synthase
AC85_Seed_M6_M7	VANPL_A_00003g002600	17.4651	6.86858	2.24018	6.18049e-07	9.92339e-05	putative cellulase
AC85_Seed_M6_M7	VANPL_A_00003g009620	21.1945	3.77949	1.57833	1.71306e-06	0.000239174	---NA---
AC85_Seed_M6_M7	VANPL_A_00003g012990	100.668	-2.75605	0.439689	2.94087e-13	3.37276e-10	S-adenosyl-L-methionine:benzoic acid/salicylic acid carboxyl methyltransferase 3-like
AC85_Seed_M6_M7	VANPL_A_00003g013000	141.91	-2.62122	0.412981	2.19466e-13	2.71058e-10	salicylic acid methyltransferase
AC85_Seed_M6_M7	VANPL_A_00004g007830	12.4204	3.00161	3.32911	2.96807e-05	0.00258996	Glycosyl hydrolases family 28
AC85_Seed_M6_M7	VANPL_A_00005g014400	329.006	2.18453	0.337573	5.6978e-13	5.08244e-10	tubulin beta chain
AC85_Seed_M6_M7	VANPL_A_00005g017530	129.24	2.33913	0.496198	6.62137e-09	1.74283e-06	O-fucosyltransferase 36-like isoform X2
AC85_Seed_M6_M7	VANPL_A_00009g006030	110.529	2.92472	0.773711	1.10837e-07	2.1441e-05	transcription factor bHLH35-like
AC85_Seed_M6_M7	VANPL_A_00009g007630	300.688	2.17524	0.504105	6.26379e-08	1.27306e-05	putrescine hydroxycinnamoyltransferase 1-like
AC85_Seed_M6_M7	VANPL_A_00009g008630	40.5441	8.72433	1.33996	1.69754e-11	1.13565e-08	pathogenesis-related protein 1-1
AC85_Seed_M6_M7	VANPL_A_00011g000440	27.8162	8.03298	1.66696	2.67414e-08	5.88163e-06	ethylene-responsive transcription factor ERF027
AC85_Seed_M6_M7	VANPL_A_00012g003580	37.7477	3.64245	1.45288	1.49278e-06	0.000214	transcription factor MYC2-like
AC85_Seed_M6_M7	VANPL_A_00014g001850	37.6088	-2.52269	0.657746	1.51429e-07	2.82714e-05	long cell-linked locus protein
AC85_Seed_M7_M8	VANPL_A_00001g011730	112.828	-4.19191	2.11808	6.66557e-06	0.000180926	putative inactive poly [ADP-ribose] polymerase SRO3
AC85_Seed_M7_M8	VANPL_A_00001g019440	43.8837	-2.53826	1.01443	1.17108e-05	0.00028191	RING-H2 finger protein ATL16-like
AC85_Seed_M7_M8	VANPL_A_00001g034270	23.0594	-2.33569	1.24603	4.47096e-05	0.000841395	uncharacterized protein LOC109830294 isoform X2
AC85_Seed_M7_M8	VANPL_A_00003g000590	10.3041	-4.27327	2.34969	6.98223e-06	0.000188221	flavonoid 3',5'-hydroxylase
AC85_Seed_M7_M8	VANPL_A_00003g007020	85.4218	-3.16419	1.79887	2.24176e-05	0.000485282	phenylalanine ammonia-lyase
AC85_Seed_M7_M8	VANPL_A_00004g004020	32.4446	2.0011	0.697184	9.86927e-06	0.000248169	dehydration-responsive element-binding protein 3-like
AC85_Seed_M7_M8	VANPL_A_00004g006910	13.4631	-2.22724	1.18986	5.13224e-05	0.000947805	beta-fructofuranosidase, insoluble isoenzyme 3-like
AC85_Seed_M7_M8	VANPL_A_00005g001510	118.516	-2.08383	1.33264	9.68382e-05	0.00159529	probable WRKY transcription factor 40
AC85_Seed_M7_M8	VANPL_A_00005g005730	31.4702	-2.10096	0.765184	1.16927e-05	0.00028191	nitrate reductase [NADH]-like
AC85_Seed_M7_M8	VANPL_A_00005g007330	16.6722	-2.91002	2.19837	4.15617e-05	0.000796565	uncharacterized protein LOC112873695
AC85_Seed_M7_M8	VANPL_A_00005g013800	20.0205	2.54618	1.11512	1.7575e-05	0.000395715	kinesin-like protein KIN-14F isoform X1
AC85_Seed_M7_M8	VANPL_A_00006g012420	822.999	-2.02186	0.718458	1.09638e-05	0.000270499	zinc finger protein ZAT10-like
AC85_Seed_M7_M8	VANPL_A_00007g005570	21.9253	-2.59348	1.22995	2.27927e-05	0.000492046	myb-related protein 308-like
AC85_Seed_M7_M8	VANPL_A_00007g010350	15.5449	-2.04938	1.18855	8.1403e-05	0.00138243	Protein TIFY 5A
AC85_Seed_M7_M8	VANPL_A_00008g000350	101.972	-2.24094	0.721357	4.42793e-06	0.000129108	GRAS family protein RAM1-like
AC85_Seed_M7_M8	VANPL_A_00008g000390	9.36078	-3.9758	2.39102	1.04806e-05	0.000260211	Ethylene-responsive transcription factor
AC85_Seed_M7_M8	VANPL_A_00008g011220	19.6608	-2.77117	1.19645	1.3202e-05	0.000311069	putative UPF0481 protein At3g02645
AC85_Seed_M7_M8	VANPL_A_00009g000420	19.9673	-2.08039	1.03294	4.92106e-05	0.000914177	probable glutathione S-transferase
AC85_Seed_M7_M8	VANPL_A_00009g000710	80.8552	-2.10547	0.695211	6.16021e-06	0.000169255	amino acid permease 6-like
AC85_Seed_M7_M8	VANPL_A_00009g011460	9.38138	-2.12045	2.37209	9.57247e-05	0.00158359	probable 2-oxoglutarate-dependent dioxygenase JRG21
AC85_Seed_M7_M8	VANPL_A_00009g012900	70.2583	-2.53289	0.92868	7.45194e-06	0.000197495	WAT1-related protein
AC85_Seed_M7_M8	VANPL_A_00010g002280	9.49915	-4.18088	2.33045	7.81728e-06	0.000205789	hypothetical protein HPP92_019629
AC85_Seed_M7_M8	VANPL_A_00010g009460	18.6016	-3.47506	1.3303	4.34406e-06	0.000127134	uncharacterized protein A4U43_C03F27640
AC85_Seed_M7_M8	VANPL_A_00012g004450	28.242	-2.14945	1.30246	7.88771e-05	0.00134889	putative nucleotidyltransferase, Ribonuclease H
AC85_Seed_M7_M8	VANPL_A_00012g005320	39.1706	-2.54397	1.25195	2.73447e-05	0.000568451	probable flavin-containing monooxygenase 1
AC85_Seed_M7_M8	VANPL_A_00012g007840	20.5305	-2.69348	1.50341	3.40698e-05	0.000683832	cytochrome P450 94C1-like
AC85_Seed_M7_M8	VANPL_A_00012g008230	22.8351	-2.35255	0.808167	6.12401e-06	0.000169148	---NA---
AC85_Seed_M7_M8	VANPL_A_00012g010980	13.4087	-3.74617	1.83655	9.31115e-06	0.000236023	uncharacterized protein LOC108333623
AC85_Seed_M7_M8	VANPL_A_00013g003560	37.5889	-2.48621	0.829797	4.34122e-06	0.000127134	dnaJ homolog subfamily B member 1-like
AC85_Seed_M7_M8	VANPL_A_00013g008710	23.6105	-2.55173	1.46649	4.268e-05	0.000812057	chitinase 2-like
AC85_Seed_M7_M8	VANPL_A_00013g009930	12.2882	4.22443	1.976	5.45994e-06	0.000152684	hypothetical protein CFOL_v3_12275

## Sheet: Supplementary Table S4
Supplementary Table S4. Differentially expressed genes strongly associated with vanillin biosynthesis identified from the comparative transcriptome analysis
Gene	Enzyme	Diagram Symbol	Differential expression	Comparasion
VANPL_A_00003g001090	1,3-β-glucosidase	β-GLU	Upregulated	Accession
VANPL_A_00014g003990	caffeic acid 3-O-methyltransferase	COMT	Upregulated	Accession
VANPL_A_00014g004010	caffeic acid 3-O-methyltransferase	COMT	Upregulated	Accession
VANPL_A_00014g003980	caffeic acid 3-O-methyltransferase	COMT	Upregulated	Accession
VANPL_A_00002g009470	cysteine proteinase	CPLP	Upregulated	Accession
VANPL_A_00008g003200	cytochrome P450	CYP	Downregulated	Accession
VANPL_A_00014g004350	O-methyltransferase	OMT	Upregulated	Accession
VANPL_A_00003g007020	phenylalanine ammonia-lyase	PAL	Upregulated	Accession
VANPL_A_00005g001830	1,3-β-glucosidase	β-GLU	Downregulated	Tissue
VANPL_A_00007g001840	1,3-β-glucosidase	β-GLU	Downregulated	Tissue
VANPL_A_00001g005110	3-ketoacyl-CoA synthase	CoAS	Upregulated	Tissue
VANPL_A_00010g009730	3-ketoacyl-CoA synthase	CoAS	Upregulated	Tissue
VANPL_A_00003g012230	4-coumarate--CoA ligase	4CL	Downregulated	Tissue
VANPL_A_00011g002260	4-coumarate--CoA ligase	4CL	Downregulated	Tissue
VANPL_A_00007g007600	4-coumarate--CoA ligase	4CL	Upregulated	Tissue
VANPL_A_00014g005560	acetyl-CoA C-acyltransferase	ACT	Downregulated	Tissue
VANPL_A_00007g009390	Caffeoyl shikimate esterase	CSE	Upregulated	Tissue
VANPL_A_00012g008780	Caffeoyl shikimate esterase	CSE	Upregulated	Tissue
VANPL_A_00004g006070	cysteine proteinase	CPLP	Downregulated	Tissue
VANPL_A_00005g017160	cysteine proteinase	CPLP	Upregulated	Tissue
VANPL_A_00005g008220	cytochrome P450	CYP	Downregulated	Tissue
VANPL_A_00008g003770	cytochrome P450	CYP	Downregulated	Tissue
VANPL_A_00005g003500	cytochrome P450	CYP	Upregulated	Tissue
VANPL_A_00005g003510	cytochrome P450	CYP	Upregulated	Tissue
VANPL_A_00008g000880	cytochrome P450	CYP	Upregulated	Tissue
VANPL_A_00008g003110	cytochrome P450	CYP	Upregulated	Tissue
VANPL_A_00012g003230	cytochrome P450	CYP	Upregulated	Tissue
VANPL_A_00013g003220	cytochrome P450	CYP	Upregulated	Tissue
VANPL_A_00001g006190	cytochrome P450	CYP	Downregulated	Tissue
VANPL_A_00001g006960	cytochrome P450	CYP	Downregulated	Tissue
VANPL_A_00012g007840	cytochrome P450	CYP	Upregulated	Tissue
VANPL_A_00003g006690	cytochrome P450	CYP	Upregulated	Tissue
VANPL_A_00014g001770	cytochrome P450	CYP	Upregulated	Tissue
VANPL_A_00001g023550	cytochrome P450	CYP	Upregulated	Tissue
VANPL_A_00005g008830	endoglucanase	EGLU	Downregulated	Tissue
VANPL_A_00005g003990	hydroxycinnamoyl transferase	HCT	Downregulated	Tissue
VANPL_A_00011g006410	hydroxycinnamoyl transferase	HCT	Upregulated	Tissue
VANPL_A_00003g007770	indole-3-acetate O-methyltransferase	IAMT1	Downregulated	Tissue
VANPL_A_00012g005750	methyltransferase	MT	Downregulated	Tissue
VANPL_A_00002g003090	O-glucosyltransferase	OGT	Upregulated	Tissue
VANPL_A_00002g003070	O-glucosyltransferase	OGT	Upregulated	Tissue
VANPL_A_00002g003080	O-glucosyltransferase	OGT	Upregulated	Tissue
VANPL_A_00013g001550	O-methyltransferase	OMT	Upregulated	Tissue
VANPL_A_00013g001570	O-methyltransferase	OMT	Upregulated	Tissue
VANPL_A_00011g003540	phenylalanine ammonia-lyase	PAL	Downregulated	Tissue
VANPL_A_00003g007030	phenylalanine ammonia-lyase	PAL	Upregulated	Tissue
VANPL_A_00007g013220	shikimate O-hydroxycinnamoyl transferase	HCT	Downregulated	Tissue
VANPL_A_00002g000760	shikimate O-hydroxycinnamoyltransferase	HCT	Upregulated	Tissue
VANPL_A_00007g013180	shikimate O-hydroxycinnamoyltransferase	HCT	Upregulated	Tissue
VANPL_A_00007g013230	shikimate O-hydroxycinnamoyltransferase	HCT	Upregulated	Tissue
VANPL_A_00007g013290	shikimate O-hydroxycinnamoyltransferase	HCT	Upregulated	Tissue
VANPL_A_00006g000360	short-chain dehydrogenase reductase	SDR	Upregulated	Tissue
VANPL_A_00003g000990	trans-cinnamate 4-monooxygenase	CYP	Downregulated	Tissue
VANPL_A_00012g002040	β-glucosidase	β-GLU	Downregulated	Tissue
VANPL_A_00002g004380	3-ketoacyl-CoA synthase	CoAS	Downregulated (M8)	Time
VANPL_A_00008g004660	3-ketoacyl-CoA synthase	CoAS	Downregulated (M8)	Time
VANPL_A_00001g025020	4-coumarate--CoA ligase	4CL	Upregulated (M8)	Time
VANPL_A_00014g005560	acetyl-CoA C-acyltransferase	ACT	Upregulated (M8)	Time
VANPL_A_00014g003980	caffeic acid 3-O-methyltransferase	COMT	Downregulated (M8)	Time
VANPL_A_00014g003990	caffeic acid 3-O-methyltransferase	COMT	Downregulated (M8)	Time
VANPL_A_00011g001320	caffeic acid 3-O-methyltransferase	COMT	Downregulated (M8)	Time
VANPL_A_00014g004020	caffeic acid 3-O-methyltransferase	COMT	Downregulated (M8)	Time
VANPL_A_00007g009390	Caffeoyl shikimate esterase	CSE	Downregulated (M8)	Time
VANPL_A_00001g009600	cysteine proteinase	CPLP	Downregulated (M8)	Time
VANPL_A_00006g011490	cysteine proteinase	CPLP	Upregulated (M7)	Time
VANPL_A_00003g011940	cytochrome P450	CYP	Downregulated (M8)	Time
VANPL_A_00008g003120	cytochrome P450	CYP	Downregulated (M8)	Time
VANPL_A_00002g003470	cytochrome P450	CYP	Upregulated (M8)	Time
VANPL_A_00012g007840	cytochrome P450	CYP	Downregulated (M8)	Time
VANPL_A_00003g006690	cytochrome P450	CYP	Downregulated (M8)	Time
VANPL_A_00012g007830	cytochrome P450	CYP	Downregulated (M8)	Time
VANPL_A_00011g006410	hydroxycinnamoyl transferase	HCT	Downregulated (M8)	Time
VANPL_A_00002g003090	O-glucosyltransferase	UDP	Upregulated (M7)	Time
VANPL_A_00006g000360	short-chain dehydrogenase reductase	SDR	Downregulated (M8)	Time

## Sheet: Supplementary Table S5
Supplementary Table S5. qPCR transcription pattern validation
Tissue	MAP	Diagram Symbol	Gene Name	Primers	Ct Mean	Delta_Ct	DD_Ct	RQ
White	6	CPLP	VANPL_A_00005g017160	47/48	29.079	7.69114	-0.596532	1.51208
White	7	CPLP	VANPL_A_00005g017160	47/48	29.7476	8.60147	1.6056	0.328598
White	8	CPLP	VANPL_A_00005g017160	47/48	29.1377	6.24993	0.475521	0.719207
White	6	CSE	VANPL_A_00007g009390	41/42	34.5563	13.1685	-0.124087	1.08982
White	7	CSE	VANPL_A_00007g009390	41/42	33.4516	12.3054	-0.0158666	1.01106
White	8	CSE	VANPL_A_00007g009390	41/42	31.846	8.95824	-0.754272	1.68678
White	6	CSE	VANPL_A_00012g008780	51/52	31.1512	9.76332	-2.21118	4.63053
White	7	CSE	VANPL_A_00012g008780	51/52	30.9661	9.81993	-0.241262	1.18203
White	8	CSE	VANPL_A_00012g008780	51/52	30.4114	7.52358	-0.328012	1.25528
White	6	CYT	VANPL_A_00013g003220	63/64	27.8554	6.46753	-1.27771	2.42453
White	7	CYT	VANPL_A_00013g003220	63/64	28.1595	7.01335	-1.61663	3.06658
White	8	CYT	VANPL_A_00013g003220	63/64	29.128	6.24021	-3.2714	9.65583
White	6	CYT	VANPL_01759g000050	53/54	33.0295	11.6417	-1.44766	2.72766
White	7	CYT	VANPL_01759g000050	53/54	35.3992	14.253	1.2978	0.406745
White	8	CYT	VANPL_01759g000050	53/54	34.1811	11.2933	1.84834	0.277712
White	6	PAL	VANPL_A_00003g007020	49/50	21.484	0.0961857	-1.74115	3.34303
White	7	PAL	VANPL_A_00003g007020	49/50	20.8449	-0.301232	0.074365	0.94976
White	8	PAL	VANPL_A_00003g007020	49/50	21.7718	-1.116	-0.135776	1.09868
White	6	PAL	VANPL_A_00003g007030	45/46	31.0405	9.65266	1.05382	0.481692
White	7	PAL	VANPL_A_00003g007030	45/46	31.6116	10.4655	2.2334	0.212657
White	8	PAL	VANPL_A_00003g007030	45/46	29.2017	6.31391	-0.643287	1.56188
White	6	CPLPInh	VANPL_A_00003g003010	37/38	31.9838	10.596	-3.10743	8.61845
White	7	CPLPInh	VANPL_A_00003g003010	37/38	36.2837	15.1375	-0.209451	1.15625
White	8	CPLPInh	VANPL_A_00003g003010	37/38	33.764	10.8762	-1.1734	2.25543
